# Supplementary material for: Curvisetone—A Male-Specific Tricyclic nor-Diterpenoid from the Springtail Sinella curviseta
Source: J Nat Prod. 2025 Mar 12;88(3):857–61. doi: 10.1021/acs.jnatprod.4c01432 (PMC11959583; doi:10.1021/acs.jnatprod.4c01432)
Supplement: Supplementary file 2 — np4c01432_si_002.zip [file np4c01432_si_002.zip]

Archive with 248 entries (197 files):
- FID for publication/
- FID for publication/Curvisetone/
- FID for publication/Curvisetone/1H/
- FID for publication/Curvisetone/1H,13C-HMBC/
- FID for publication/Curvisetone/1H,13C-HMBC/acqu
- FID for publication/Curvisetone/1H,13C-HMBC/acqu2
- FID for publication/Curvisetone/1H,13C-HMBC/acqu2s
- FID for publication/Curvisetone/1H,13C-HMBC/acqus
- FID for publication/Curvisetone/1H,13C-HMBC/adcInfo_TRX1.xml
- FID for publication/Curvisetone/1H,13C-HMBC/au/
- FID for publication/Curvisetone/1H,13C-HMBC/audita.txt
- FID for publication/Curvisetone/1H,13C-HMBC/au/src/
- FID for publication/Curvisetone/1H,13C-HMBC/au/src/au_zgnr
- FID for publication/Curvisetone/1H,13C-HMBC/au/src/proc_no
- FID for publication/Curvisetone/1H,13C-HMBC/format.temp
- FID for publication/Curvisetone/1H,13C-HMBC/lists/
- FID for publication/Curvisetone/1H,13C-HMBC/lists/form/
- FID for publication/Curvisetone/1H,13C-HMBC/lists/form/plot_acqu.form
- FID for publication/Curvisetone/1H,13C-HMBC/lists/gp/
- FID for publication/Curvisetone/1H,13C-HMBC/lists/gp/EA
- FID for publication/Curvisetone/1H,13C-HMBC/lists/gp/SMSQ10.100
- FID for publication/Curvisetone/1H,13C-HMBC/lists/pp/
- FID for publication/Curvisetone/1H,13C-HMBC/lists/pp/Avance.incl
- FID for publication/Curvisetone/1H,13C-HMBC/lists/pp/Delay.incl
- FID for publication/Curvisetone/1H,13C-HMBC/lists/pp/Grad.incl
- FID for publication/Curvisetone/1H,13C-HMBC/lists/pp/hmbcetgpl3nd
- FID for publication/Curvisetone/1H,13C-HMBC/lists/wave/
- FID for publication/Curvisetone/1H,13C-HMBC/lists/wave/Crp60comp.4
- FID for publication/Curvisetone/1H,13C-HMBC/orig
- FID for publication/Curvisetone/1H,13C-HMBC/pdata/
- FID for publication/Curvisetone/1H,13C-HMBC/pdata/1/
- FID for publication/Curvisetone/1H,13C-HMBC/pdata/1/auditp.txt
- FID for publication/Curvisetone/1H,13C-HMBC/pdata/1/clevels
- FID for publication/Curvisetone/1H,13C-HMBC/pdata/1/curdat2
- FID for publication/Curvisetone/1H,13C-HMBC/pdata/1/outd
- FID for publication/Curvisetone/1H,13C-HMBC/pdata/1/proc
- FID for publication/Curvisetone/1H,13C-HMBC/pdata/1/proc2
- FID for publication/Curvisetone/1H,13C-HMBC/pdata/1/proc2s
- FID for publication/Curvisetone/1H,13C-HMBC/pdata/1/procs
- FID for publication/Curvisetone/1H,13C-HMBC/pdata/1/title
- FID for publication/Curvisetone/1H,13C-HMBC/prosol_History
- FID for publication/Curvisetone/1H,13C-HMBC/pulseprogram.precomp
- FID for publication/Curvisetone/1H,13C-HMBC/scon2
- FID for publication/Curvisetone/1H,13C-HMBC/ser
- FID for publication/Curvisetone/1H,13C-HMBC/shimvalues
- FID for publication/Curvisetone/1H,13C-HMBC/specpar
- FID for publication/Curvisetone/1H,13C-HMBC/uxnmr.info
- FID for publication/Curvisetone/1H,13C-HMBC/uxnmr.par
- FID for publication/Curvisetone/1H,13C-HMBC/vtc_pid_settings
- FID for publication/Curvisetone/1H,13C-HSQC/
- FID for publication/Curvisetone/1H,13C-HSQC/acqu
- FID for publication/Curvisetone/1H,13C-HSQC/acqu2
- FID for publication/Curvisetone/1H,13C-HSQC/acqu2s
- FID for publication/Curvisetone/1H,13C-HSQC/acqus
- FID for publication/Curvisetone/1H,13C-HSQC/adcInfo_TRX1.xml
- FID for publication/Curvisetone/1H,13C-HSQC/au/
- FID for publication/Curvisetone/1H,13C-HSQC/audita.txt
- FID for publication/Curvisetone/1H,13C-HSQC/au/src/
- FID for publication/Curvisetone/1H,13C-HSQC/au/src/au_zgnr
- FID for publication/Curvisetone/1H,13C-HSQC/au/src/proc_no
- FID for publication/Curvisetone/1H,13C-HSQC/format.temp
- FID for publication/Curvisetone/1H,13C-HSQC/lists/
- FID for publication/Curvisetone/1H,13C-HSQC/lists/cpd/
- FID for publication/Curvisetone/1H,13C-HSQC/lists/cpd/bi_p5m4sp_4sp.2
- FID for publication/Curvisetone/1H,13C-HSQC/lists/form/
- FID for publication/Curvisetone/1H,13C-HSQC/lists/form/plot_acqu.form
- FID for publication/Curvisetone/1H,13C-HSQC/lists/gp/
- FID for publication/Curvisetone/1H,13C-HSQC/lists/gp/EA
- FID for publication/Curvisetone/1H,13C-HSQC/lists/gp/SMSQ10.100
- FID for publication/Curvisetone/1H,13C-HSQC/lists/pp/
- FID for publication/Curvisetone/1H,13C-HSQC/lists/pp/Avance.incl
- FID for publication/Curvisetone/1H,13C-HSQC/lists/pp/Delay.incl
- FID for publication/Curvisetone/1H,13C-HSQC/lists/pp/Grad.incl
- FID for publication/Curvisetone/1H,13C-HSQC/lists/pp/hsqcedetgpsisp2.3
- FID for publication/Curvisetone/1H,13C-HSQC/lists/wave/
- FID for publication/Curvisetone/1H,13C-HSQC/lists/wave/Crp42,0.75,20.2
- FID for publication/Curvisetone/1H,13C-HSQC/lists/wave/Crp42,1.5,20.2
- FID for publication/Curvisetone/1H,13C-HSQC/lists/wave/Crp60,0.5,20.1
- FID for publication/Curvisetone/1H,13C-HSQC/lists/wave/Crp60comp.4
- FID for publication/Curvisetone/1H,13C-HSQC/lists/wave/Crp60_xfilt.2
- FID for publication/Curvisetone/1H,13C-HSQC/orig
- FID for publication/Curvisetone/1H,13C-HSQC/pdata/
- FID for publication/Curvisetone/1H,13C-HSQC/pdata/1/
- FID for publication/Curvisetone/1H,13C-HSQC/pdata/1/auditp.txt
- FID for publication/Curvisetone/1H,13C-HSQC/pdata/1/clevels
- FID for publication/Curvisetone/1H,13C-HSQC/pdata/1/curdat2
- FID for publication/Curvisetone/1H,13C-HSQC/pdata/1/outd
- FID for publication/Curvisetone/1H,13C-HSQC/pdata/1/proc
- FID for publication/Curvisetone/1H,13C-HSQC/pdata/1/proc2
- FID for publication/Curvisetone/1H,13C-HSQC/pdata/1/proc2s
- FID for publication/Curvisetone/1H,13C-HSQC/pdata/1/procs
- FID for publication/Curvisetone/1H,13C-HSQC/pdata/1/title
- FID for publication/Curvisetone/1H,13C-HSQC/prosol_History
- FID for publication/Curvisetone/1H,13C-HSQC/pulseprogram.precomp
- FID for publication/Curvisetone/1H,13C-HSQC/scon2
- FID for publication/Curvisetone/1H,13C-HSQC/ser
- FID for publication/Curvisetone/1H,13C-HSQC/shimvalues
- FID for publication/Curvisetone/1H,13C-HSQC/specpar
- FID for publication/Curvisetone/1H,13C-HSQC/uxnmr.info
- FID for publication/Curvisetone/1H,13C-HSQC/uxnmr.par
- FID for publication/Curvisetone/1H,13C-HSQC/vtc_pid_settings
- FID for publication/Curvisetone/1H/acqu
- FID for publication/Curvisetone/1H/acqus
- FID for publication/Curvisetone/1H/adcInfo_TRX1.xml
- FID for publication/Curvisetone/1H/au/
- FID for publication/Curvisetone/1H/audita.txt
- FID for publication/Curvisetone/1H/au/src/
- FID for publication/Curvisetone/1H/au/src/au_zg
- FID for publication/Curvisetone/1H/au/src/proc_1dclf.i
- FID for publication/Curvisetone/1H/fid
- FID for publication/Curvisetone/1H/format.temp
- FID for publication/Curvisetone/1H/lists/
- FID for publication/Curvisetone/1H/lists/form/
- FID for publication/Curvisetone/1H/lists/form/plot_acqu.form
- FID for publication/Curvisetone/1H/lists/pp/
- FID for publication/Curvisetone/1H/lists/pp/Avance.incl
- FID for publication/Curvisetone/1H/lists/pp/zg30
- FID for publication/Curvisetone/1H/orig
- FID for publication/Curvisetone/1H/pdata/
- FID for publication/Curvisetone/1H/pdata/1/
- FID for publication/Curvisetone/1H/pdata/1/assocs
- FID for publication/Curvisetone/1H/pdata/1/auditp.txt
- FID for publication/Curvisetone/1H/pdata/1/integrals.txt
- FID for publication/Curvisetone/1H/pdata/1/intrng
- FID for publication/Curvisetone/1H/pdata/1/outd
- FID for publication/Curvisetone/1H/pdata/1/peaklist.xml
- FID for publication/Curvisetone/1H/pdata/1/peakrng
- FID for publication/Curvisetone/1H/pdata/1/proc
- FID for publication/Curvisetone/1H/pdata/1/procs
- FID for publication/Curvisetone/1H/pdata/1/title
- FID for publication/Curvisetone/1H/pdata/700/
- FID for publication/Curvisetone/1H/pdata/700/auditp.txt
- FID for publication/Curvisetone/1H/pdata/700/complexCurve.csv
- FID for publication/Curvisetone/1H/pdata/700/outd
- FID for publication/Curvisetone/1H/pdata/700/proc
- FID for publication/Curvisetone/1H/pdata/700/procs
- FID for publication/Curvisetone/1H/prosol_History
- FID for publication/Curvisetone/1H/pulseprogram.precomp
- FID for publication/Curvisetone/1H/scon2
- FID for publication/Curvisetone/1H/shimvalues
- FID for publication/Curvisetone/1H/specpar
- FID for publication/Curvisetone/1H/topshimreport
- FID for publication/Curvisetone/1H/uxnmr.info
- FID for publication/Curvisetone/1H/uxnmr.par
- FID for publication/Curvisetone/1H/vtc_pid_settings
- FID for publication/Curvisetone/COSY/
- FID for publication/Curvisetone/COSY/acqu
- FID for publication/Curvisetone/COSY/acqu2
- FID for publication/Curvisetone/COSY/acqu2s
- FID for publication/Curvisetone/COSY/acqus
- FID for publication/Curvisetone/COSY/adcInfo_TRX1.xml
- FID for publication/Curvisetone/COSY/au/
- FID for publication/Curvisetone/COSY/audita.txt
- FID for publication/Curvisetone/COSY/au/src/
- FID for publication/Curvisetone/COSY/au/src/au_zgcosy
- FID for publication/Curvisetone/COSY/au/src/proc_no
- FID for publication/Curvisetone/COSY/format.temp
- FID for publication/Curvisetone/COSY/lists/
- FID for publication/Curvisetone/COSY/lists/form/
- FID for publication/Curvisetone/COSY/lists/form/plot_acqu.form
- FID for publication/Curvisetone/COSY/lists/gp/
- FID for publication/Curvisetone/COSY/lists/gp/EA
- FID for publication/Curvisetone/COSY/lists/gp/SMSQ10.100
- FID for publication/Curvisetone/COSY/lists/pp/
- FID for publication/Curvisetone/COSY/lists/pp/Avance.incl
- FID for publication/Curvisetone/COSY/lists/pp/cosygpppqf
- FID for publication/Curvisetone/COSY/lists/pp/Grad.incl
- FID for publication/Curvisetone/COSY/lists/pp/zg_rga
- FID for publication/Curvisetone/COSY/orig
- FID for publication/Curvisetone/COSY/pdata/
- FID for publication/Curvisetone/COSY/pdata/1/
- FID for publication/Curvisetone/COSY/pdata/1/2rr
- FID for publication/Curvisetone/COSY/pdata/1/auditp.txt
- FID for publication/Curvisetone/COSY/pdata/1/clevels
- FID for publication/Curvisetone/COSY/pdata/1/curdat2
- FID for publication/Curvisetone/COSY/pdata/1/outd
- FID for publication/Curvisetone/COSY/pdata/1/proc
- FID for publication/Curvisetone/COSY/pdata/1/proc2
- FID for publication/Curvisetone/COSY/pdata/1/proc2s
- FID for publication/Curvisetone/COSY/pdata/1/procs
- FID for publication/Curvisetone/COSY/pdata/1/thumb.png
- FID for publication/Curvisetone/COSY/pdata/1/title
- FID for publication/Curvisetone/COSY/prosol_History
- FID for publication/Curvisetone/COSY/pulseprogram.precomp
- FID for publication/Curvisetone/COSY/scon2
- FID for publication/Curvisetone/COSY/ser
- FID for publication/Curvisetone/COSY/shimvalues
- FID for publication/Curvisetone/COSY/specpar
- FID for publication/Curvisetone/COSY/uxnmr.info
- FID for publication/Curvisetone/COSY/uxnmr.par
- FID for publication/Curvisetone/COSY/vtc_pid_settings
- FID for publication/Curvisetone/curvisetone.mol
- FID for publication/Curvisetone/curvisetone.txt
- FID for publication/Curvisetone/NOESY/
- FID for publication/Curvisetone/NOESY/acqu
- FID for publication/Curvisetone/NOESY/acqu2
- FID for publication/Curvisetone/NOESY/acqu2s
- FID for publication/Curvisetone/NOESY/acqus
- FID for publication/Curvisetone/NOESY/adcInfo_TRX1.xml
- FID for publication/Curvisetone/NOESY/au/
- FID for publication/Curvisetone/NOESY/audita.txt
- FID for publication/Curvisetone/NOESY/au/src/
- FID for publication/Curvisetone/NOESY/au/src/au_zgcosy
- FID for publication/Curvisetone/NOESY/au/src/proc_no
- FID for publication/Curvisetone/NOESY/format.temp
- FID for publication/Curvisetone/NOESY/lists/
- FID for publication/Curvisetone/NOESY/lists/form/
- FID for publication/Curvisetone/NOESY/lists/form/plot_acqu.form
- FID for publication/Curvisetone/NOESY/lists/gp/
- FID for publication/Curvisetone/NOESY/lists/gp/EA
- FID for publication/Curvisetone/NOESY/lists/gp/SMSQ10.100
- FID for publication/Curvisetone/NOESY/lists/pp/
- FID for publication/Curvisetone/NOESY/lists/pp/Avance.incl
- FID for publication/Curvisetone/NOESY/lists/pp/Delay.incl
- FID for publication/Curvisetone/NOESY/lists/pp/Grad.incl
- FID for publication/Curvisetone/NOESY/lists/pp/noesygpph
- FID for publication/Curvisetone/NOESY/lists/pp/zg_rga
- FID for publication/Curvisetone/NOESY/orig
- FID for publication/Curvisetone/NOESY/pdata/
- FID for publication/Curvisetone/NOESY/pdata/1/
- FID for publication/Curvisetone/NOESY/pdata/1/auditp.txt
- FID for publication/Curvisetone/NOESY/pdata/1/clevels
- FID for publication/Curvisetone/NOESY/pdata/1/curdat2
- FID for publication/Curvisetone/NOESY/pdata/1/outd
- FID for publication/Curvisetone/NOESY/pdata/1/proc
- FID for publication/Curvisetone/NOESY/pdata/1/proc2
- FID for publication/Curvisetone/NOESY/pdata/1/proc2s
- FID for publication/Curvisetone/NOESY/pdata/1/procs
- FID for publication/Curvisetone/NOESY/pdata/1/title
- FID for publication/Curvisetone/NOESY/pdata/2/
- FID for publication/Curvisetone/NOESY/pdata/2/auditp.txt
- FID for publication/Curvisetone/NOESY/pdata/2/clevels
- FID for publication/Curvisetone/NOESY/pdata/2/curdat2
- FID for publication/Curvisetone/NOESY/pdata/2/outd
- FID for publication/Curvisetone/NOESY/pdata/2/proc
- FID for publication/Curvisetone/NOESY/pdata/2/proc2
- FID for publication/Curvisetone/NOESY/pdata/2/proc2s
- FID for publication/Curvisetone/NOESY/pdata/2/procs
- FID for publication/Curvisetone/NOESY/pdata/2/title
- FID for publication/Curvisetone/NOESY/prosol_History
- FID for publication/Curvisetone/NOESY/pulseprogram.precomp
- FID for publication/Curvisetone/NOESY/scon2
- FID for publication/Curvisetone/NOESY/ser
- FID for publication/Curvisetone/NOESY/shimvalues
- FID for publication/Curvisetone/NOESY/specpar
- FID for publication/Curvisetone/NOESY/uxnmr.info
- FID for publication/Curvisetone/NOESY/uxnmr.par
- FID for publication/Curvisetone/NOESY/vtc_pid_settings
