# Supplementary material for: Curvisetone—A Male-Specific Tricyclic nor-Diterpenoid from the Springtail Sinella curviseta
Source: J Nat Prod. 2025 Mar 12;88(3):857–61. doi: 10.1021/acs.jnatprod.4c01432 (PMC11959583; doi:10.1021/acs.jnatprod.4c01432)
Supplement: Supplementary file 2 — np4c01432_si_002.zip [file np4c01432_si_002.zip › FID for publication/Curvisetone/1H,13C-HMBC/acqu2s]

##TITLE= Parameter file, TopSpin 4.4.0
##JCAMPDX= 5.0
##DATATYPE= Parameter Values
##NPOINTS= 1026	$$ modification sequence number
##ORIGIN= Bruker BioSpin GmbH & Co. KG
##OWNER= hsp
$$ 2024-10-27 17:44:17.290 +0100  hsp@nmr20
$$ D:/u/data/nmr/nmr/mon150949_oz/4/acqu2s
$$ process C:\Bruker\TopSpin4.4.0\prog\mod\acqdataserver.exe
##$ACQT0= 0
##$BF1= 150.902809
##$FnILOOP= 1
##$FnMODE= 6
##$NUC1= <13C>
##$NusJSP= 0
##$NusT2= 1
##$NusTD= 1024
##$O1= 16222.0519675031
##$ProjAngle= 0
##$SFO1= 150.919031051967
##$SW= 234.996435488885
##$SW_h= 35465.4343446487
##$TD= 1024
##END=
