# Supplementary material for: Curvisetone—A Male-Specific Tricyclic nor-Diterpenoid from the Springtail Sinella curviseta
Source: J Nat Prod. 2025 Mar 12;88(3):857–61. doi: 10.1021/acs.jnatprod.4c01432 (PMC11959583; doi:10.1021/acs.jnatprod.4c01432)
Supplement: Supplementary file 2 — np4c01432_si_002.zip [file np4c01432_si_002.zip › FID for publication/Curvisetone/1H,13C-HMBC/audita.txt]

##TITLE= Audit trail, TopSpin 4.4.0
##JCAMPDX= 5.01
##ORIGIN= Bruker BioSpin GmbH & Co. KG
##OWNER= hsp
$$ C:/Bruker/TopSpin4.4.0/prog/curdir/changer/inmrchanger/Oct02-2024-1507-nmr/5/5.97/data/nmr/mon150949_oz/4/audita.txt
##AUDIT TRAIL=  $$ (NUMBER, WHEN, WHO, WHERE, PROCESS, VERSION, WHAT)
(   1,<2024-10-25T11:22:07.871+0200>,<hsp>,<nmr20>,<cprserver>,<TopSpin 4.4.0>,
      <changed parameter F2 SW to 10.9625>)
(   2,<2024-10-25T11:22:14.291+0200>,<hsp>,<nmr20>,<cprserver>,<TopSpin 4.4.0>,
      <changed parameter F1 SW to 234.9982>)
(   3,<2024-10-25T11:22:34.156+0200>,<hsp>,<nmr20>,<cprserver>,<TopSpin 4.4.0>,
      <changed parameter F2 O1P to 4.981>)
(   4,<2024-10-25T11:23:14.789+0200>,<hsp>,<nmr20>,<cprserver>,<TopSpin 4.4.0>,
      <changed parameter F1 O1P to 107.500>)
(   5,<2024-10-25T11:23:35.339+0200>,<hsp>,<nmr20>,<cprserver>,<TopSpin 4.4.0>,
      <changed parameter F2 NS to 40>)
(   6,<2024-10-25T11:25:25.604+0200>,<hsp>,<nmr20>,<cprserver>,<TopSpin 4.4.0>,
      <changed parameter F1 TD to 1024>)
$$ D:/u/data/nmr/nmr/mon150949_oz/4/audita.txt
(   7,<2024-10-26T10:08:21.899+0000>,<NMR20\hsp>,<NMR20>,<go4>,<TopSpin 4.4.0>,
      <acquisition in progress>)
(   8,<2024-10-27T16:44:21.720+0000>,<NMR20\hsp>,<NMR20>,<go4>,<TopSpin 4.4.0>,
      <created by zg on 'Avance Neo 600' (NMR20) by user 'NMR20\hsp'
       on data set with UUID '3adf099e-9382-11ef-a305-0030d627526e'
       started at 2024-10-26 10:08:21.899 +0000, POWCHK enabled, PULCHK disabled,
       completed at 2024-10-27 16:44:21.719 +0000
       configuration hash MD5:
       0E E0 76 6E DA A1 3E 20 11 B7 77 BB 10 F7 0C 0E
       double data hash MD5: 2K * 1K
       C6 DC E4 38 C4 41 86 55 94 68 1F 86 79 46 5F DC>)
(   9,<2024-10-27T17:44:20.190+0100>,<hsp>,<nmr20>,<xwish3>,<TopSpin 4.4.0>,
      <ICON-NMR User ID: nmr
       double data hash MD5: 2K * 1K
       C6 DC E4 38 C4 41 86 55 94 68 1F 86 79 46 5F DC>)
##END=

$$ hash MD5
$$ 91 8A CF AD 50 B0 B9 EB C5 4E 56 17 15 A3 C2 61
