# Supplementary material for: Curvisetone—A Male-Specific Tricyclic nor-Diterpenoid from the Springtail Sinella curviseta
Source: J Nat Prod. 2025 Mar 12;88(3):857–61. doi: 10.1021/acs.jnatprod.4c01432 (PMC11959583; doi:10.1021/acs.jnatprod.4c01432)
Supplement: Supplementary file 2 — np4c01432_si_002.zip [file np4c01432_si_002.zip › FID for publication/Curvisetone/1H,13C-HMBC/au/src/au_zgnr]

/*** ^^A -*-C++-*- **********************************************/
/*	au_zgnr			01.10.1990			*/
/****************************************************************/
/*	Short Description :					*/
/*	Acquisition with rotation switched off.			*/
/****************************************************************/
/*	Keywords :						*/
/*	rotoff, no rotation					*/
/****************************************************************/
/*	Description/Usage :					*/
/*	AU program which switches the rotation off before the	*/
/*	acquisition is started.					*/
/****************************************************************/
/*	Author(s) :						*/
/*	Name		: Peter Dvortsak			*/
/*	Organisation	: Bruker Analytik			*/
/*	Email		: peter.dvortsak@bruker.de		*/
/****************************************************************/
/*	Name		Date	Modification:			*/
/*	pdv		901001	created				*/
/****************************************************************/
/*
$Id:$
*/

GETCURDATA
ROTOFF
RGA
ZG
QUIT
