# Supplementary material for: Curvisetone—A Male-Specific Tricyclic nor-Diterpenoid from the Springtail Sinella curviseta
Source: J Nat Prod. 2025 Mar 12;88(3):857–61. doi: 10.1021/acs.jnatprod.4c01432 (PMC11959583; doi:10.1021/acs.jnatprod.4c01432)
Supplement: Supplementary file 2 — np4c01432_si_002.zip [file np4c01432_si_002.zip › FID for publication/Curvisetone/1H,13C-HMBC/lists/pp/hmbcetgpl3nd]

;hmbcetgpl3nd
;avance-version (12/01/11)
;HMBC
;2D H-1/X correlation via heteronuclear zero and double quantum
;   coherence
;phase sensitive using Echo/Antiecho gradient selection
;with three-fold low-pass J-filter to suppress one-bond correlations
;no decoupling during acquisition
;
;D.O. Cicero, G. Barbato & R. Bazzo, J. Magn. Reson. 148, 
;   209-213 (2001)
;
;$CLASS=HighRes
;$DIM=2D
;$TYPE=
;$SUBTYPE=
;$COMMENT=
;$RECOMMEND=y


#include <Avance.incl>
#include <Grad.incl>
#include <Delay.incl>


"cnst30=(1-sfo2/sfo1)/(1+sfo2/sfo1)"

define list<gradient> EA1 = { 1.000 -cnst30}
define list<gradient> EA2 = { -cnst30 1.000}


"p2=p1*2"
"d6=1s/(cnst13*2)"


"d0=3u"

"in0=inf1/2"


"DELTA1=1s/(2 * (cnst6 + 0.07 * (cnst7-cnst6) ) ) -p16-d16"
"DELTA2=1s/(cnst7 + cnst6) -p16-d16"
"DELTA3=1s/(2 * (cnst7 - 0.07 * (cnst7-cnst6) ) ) -p16-d16"
"DELTA4=d6-p16-d16-4u"
"DELTA5=p2+d0*2"


1 ze 
2 d1
3 p1 ph1
  DELTA1 UNBLKGRAD
  p16:gp3
  d16 pl2:f2
  (p3 ph3):f2
  DELTA2
  p16:gp4
  d16
  (p3 ph3):f2
  DELTA3
  p16:gp5
  d16
  (p3 ph3):f2
  4u
  p16:gp6
  d16
  DELTA4
  (p3 ph4):f2
  d0
  p2 ph2
  d0
  p16:gp1*EA1
  d16
  (p24:sp7 ph5):f2
  DELTA5
  p16:gp1*EA2
  d16 pl2:f2
  (p3 ph5):f2
  4u BLKGRAD
  go=2 ph31
  d1 mc #0 to 2 
     F1EA(calgrad(EA1) & calgrad(EA2), caldel(d0, +in0) & calph(ph4, +180) & calph(ph31, +180))
exit 
  

ph1=0
ph2=0 0 0 0 2 2 2 2
ph3=0 0 2 2
ph4=0 2
ph5=0 0 0 0 0 0 0 0 2 2 2 2 2 2 2 2
ph31=0 2 0 2 0 2 0 2 2 0 2 0 2 0 2 0


;pl1 : f1 channel - power level for pulse (default)
;pl2 : f2 channel - power level for pulse (default)
;sp7: f2 channel - shaped pulse (180degree refocussing)
;spnam7: Crp60comp.4
;p1 : f1 channel -  90 degree high power pulse
;p2 : f1 channel - 180 degree high power pulse
;p3 : f2 channel -  90 degree high power pulse
;p16: homospoil/gradient pulse                         [1 msec]
;p24: f2 channel - 180 degree shaped pulse for refocussing
;     = 2msec for Crp60comp.4
;d0 : incremented delay (2D)                           [3 usec]
;d1 : relaxation delay; 1-5 * T1
;d6 : delay for evolution of long range couplings (1/2Jlr)
;d16: delay for homospoil/gradient recovery
;cnst6: = 1J(XH)min
;cnst7: = 1J(XH)max
;cnst13: = J(XH) long range
;inf1: 1/SW(X) = 2 * DW(X)
;in0: 1/(2 * SW(X)) = DW(X)
;nd0: 2
;ns: 2 * n
;ds: 16
;td1: number of experiments
;FnMODE: echo-antiecho


;use gradient ratio:    gp 1 : gp 3 : gp 4 : gp 5 : gp 6
;                         80 :   14 :   -8 :   -4 :   -2

;for z-only gradients:
;gpz1: 80%
;gpz3: 14%
;gpz4: -8%
;gpz5: -4%
;gpz6: -2%

;use gradient files:
;gpnam1: SMSQ10.100
;gpnam3: SMSQ10.100
;gpnam4: SMSQ10.100
;gpnam5: SMSQ10.100
;gpnam6: SMSQ10.100


;Processing

;PH_mod(F1): pk (or no)

;use xfb and xf2m


;$Id:$
