# Supplementary material for: Curvisetone—A Male-Specific Tricyclic nor-Diterpenoid from the Springtail Sinella curviseta
Source: J Nat Prod. 2025 Mar 12;88(3):857–61. doi: 10.1021/acs.jnatprod.4c01432 (PMC11959583; doi:10.1021/acs.jnatprod.4c01432)
Supplement: Supplementary file 2 — np4c01432_si_002.zip [file np4c01432_si_002.zip › FID for publication/Curvisetone/1H,13C-HMBC/pdata/1/auditp.txt]

##TITLE= Audit trail, TopSpin 4.4.0
##JCAMPDX= 5.01
##ORIGIN= Bruker BioSpin GmbH & Co. KG
##OWNER= hsp
$$ C:/Bruker/TopSpin4.4.0/prog/curdir/changer/inmrchanger/Oct02-2024-1507-nmr/5/5.97/data/nmr/mon150949_oz/4/pdata/1/auditp.txt
##AUDIT TRAIL=  $$ (NUMBER, WHEN, WHO, WHERE, PROCESS, VERSION, WHAT)
(   1,<2024-10-25T11:25:30.093+0200>,<hsp>,<nmr20>,<cprserver>,<TopSpin 4.4.0>,
      <changed parameter F1 SI to 4096>)
$$ D:/u/data/nmr/nmr/mon150949_oz/4/pdata/1/auditp.txt
(   2,<2024-10-28T13:00:30.616+0100>,<hsp>,<nmr20>,<proc2d>,<TopSpin 4.4.0>,
      <Start of raw data processing
       xfb F2: SI = 2K WDW = 4 SSB = 4 FT_mod = 6 PKNL = 1 F1: SI = 4K ME_mod = 2 NCOEF = 60 WDW = 4 SSB = 2 FT_mod = 6 FCOR = 0.5 PHC0 = 0 PHC1 = 0
       data hash MD5: 2K * 4K
       D9 E6 06 CD 12 5E 22 F7 3E 75 01 F1 9F 2E 75 80>)
(   3,<2024-10-28T13:00:37.733+0100>,<hsp>,<nmr20>,<proc2d>,<TopSpin 4.4.0>,
      <mc2 F2: PH_mod = 2
       data hash MD5: 2K * 4K
       9D 9D FE B1 39 40 2A 25 2C 3D A3 F1 AA E0 29 E2>)
(   4,<2024-10-28T13:00:50.383+0100>,<hsp>,<nmr20>,<cprserver>,<TopSpin 4.4.0>,
      <changed parameter F2 SR to 67.32>)
$$ C:/Users/moell/Nextcloud/Doktorarbeit/Manuscripte/Sinella curviseta/FID for publication/mon150949_oz SIC M272/4/pdata/1/auditp.txt
(   5,<2024-12-10T08:51:38.562+0100>,<moell>,<AntonTower>,<disknew>,<TopSpin 4.3.0>,
      <processed data deleted by delp>)
##END=

$$ hash MD5
$$ 5D EB 4F 3E F8 0F 40 8B 9B A7 3B C0 C0 41 79 C2
