# Supplementary material for: Curvisetone—A Male-Specific Tricyclic nor-Diterpenoid from the Springtail Sinella curviseta
Source: J Nat Prod. 2025 Mar 12;88(3):857–61. doi: 10.1021/acs.jnatprod.4c01432 (PMC11959583; doi:10.1021/acs.jnatprod.4c01432)
Supplement: Supplementary file 2 — np4c01432_si_002.zip [file np4c01432_si_002.zip › FID for publication/Curvisetone/1H,13C-HMBC/pdata/1/clevels]

##TITLE= Parameter file, TopSpin 4.4.0
##JCAMPDX= 5.0
##DATATYPE= Parameter Values
##NPOINTS= 16	$$ modification sequence number
##ORIGIN= Bruker BioSpin GmbH & Co. KG
##OWNER= hsp
$$ 2024-10-28 13:01:06.482 +0100  hsp@nmr20
$$ D:/u/data/nmr/nmr/mon150949_oz/4/pdata/1/clevels
$$ process C:\Bruker\TopSpin4.4.0\prog\mod\dataserver.exe
##$LEVELS= (0..255)
-3806029000000 -2927715000000 -2252088000000 -1732376000000 -1332597000000
-1025074000000 -788518700000 -606552900000 -466579100000 -358907000000
-276082300000 -212371000000 -163362300000 -125663300000 -96664090000 -74356990000
-57197690000 -43998220000 -33844790000 -26034450000 -20026500000 -15405000000
-11850000000 -9115384899.6 -7011834538.1 -5393718875.5 -4149014519.6 -3191549630.5
-2455038177.3 -1888490905.6 -1452685312 -1117450240 1117450240 1452685312
1888490905.6 2455038177.3 3191549630.5 4149014519.6 5393718875.5 7011834538.1
9115384899.6 11850000000 15405000000 20026500000 26034450000 33844790000
43998220000 57197690000 74356990000 96664090000 125663300000 163362300000
212371000000 276082300000 358907000000 466579100000 606552900000 788518700000
1025074000000 1332597000000 1732376000000 2252088000000 2927715000000 3806029000000
0 0 0 0 0 0 0 0 0 0 0 0 0 0 0 0 0 0 0 0 0 0 0 0 0 0 0 0 0 0 0 0 0 0 0 0
0 0 0 0 0 0 0 0 0 0 0 0 0 0 0 0 0 0 0 0 0 0 0 0 0 0 0 0 0 0 0 0 0 0 0 0
0 0 0 0 0 0 0 0 0 0 0 0 0 0 0 0 0 0 0 0 0 0 0 0 0 0 0 0 0 0 0 0 0 0 0 0
0 0 0 0 0 0 0 0 0 0 0 0 0 0 0 0 0 0 0 0 0 0 0 0 0 0 0 0 0 0 0 0 0 0 0 0
0 0 0 0 0 0 0 0 0 0 0 0 0 0 0 0 0 0 0 0 0 0 0 0 0 0 0 0 0 0 0 0 0 0 0 0
0 0 0 0 0 0 0 0 0 0 0 0
##$LEVSIGN= 3
##$MAXLEV= 32
##$METHOD= 0
##$NEGBASE= -1117450240
##$NEGINCR= 1.3
##$POSBASE= 1117450240
##$POSINCR= 1.3
##END=
