# Supplementary material for: Curvisetone—A Male-Specific Tricyclic nor-Diterpenoid from the Springtail Sinella curviseta
Source: J Nat Prod. 2025 Mar 12;88(3):857–61. doi: 10.1021/acs.jnatprod.4c01432 (PMC11959583; doi:10.1021/acs.jnatprod.4c01432)
Supplement: Supplementary file 2 — np4c01432_si_002.zip [file np4c01432_si_002.zip › FID for publication/Curvisetone/1H,13C-HSQC/adcInfo_TRX1.xml]

 <TRX channel="1">
	<summary>Optimal performance achieved</summary>
	<maxAdcModulation>
		<utcDate>26-09:33:03.596</utcDate>
		<adcModulationPercent>34</adcModulationPercent>
		<numScan>3</numScan>
		<numExp>994</numExp>
	</maxAdcModulation>
	<minAdcModulation>
		<utcDate>26-02:52:42.239</utcDate>
		<adcModulationPercent>22</adcModulationPercent>
		<numScan>11</numScan>
		<numExp>652</numExp>
	</minAdcModulation>
	<adcOverflow>no</adcOverflow>
</TRX>
