# Supplementary material for: Curvisetone—A Male-Specific Tricyclic nor-Diterpenoid from the Springtail Sinella curviseta
Source: J Nat Prod. 2025 Mar 12;88(3):857–61. doi: 10.1021/acs.jnatprod.4c01432 (PMC11959583; doi:10.1021/acs.jnatprod.4c01432)
Supplement: Supplementary file 2 — np4c01432_si_002.zip [file np4c01432_si_002.zip › FID for publication/Curvisetone/1H,13C-HSQC/audita.txt]

##TITLE= Audit trail, TopSpin 4.4.0
##JCAMPDX= 5.01
##ORIGIN= Bruker BioSpin GmbH & Co. KG
##OWNER= hsp
$$ C:/Bruker/TopSpin4.4.0/prog/curdir/changer/inmrchanger/Oct02-2024-1507-nmr/5/5.96/data/nmr/mon150949_oz/3/audita.txt
##AUDIT TRAIL=  $$ (NUMBER, WHEN, WHO, WHERE, PROCESS, VERSION, WHAT)
(   1,<2024-10-25T11:20:47.906+0200>,<hsp>,<nmr20>,<cprserver>,<TopSpin 4.4.0>,
      <changed parameter F2 SW to 10.9625>)
(   2,<2024-10-25T11:20:51.288+0200>,<hsp>,<nmr20>,<cprserver>,<TopSpin 4.4.0>,
      <changed parameter F1 SW to 170.0000>)
(   3,<2024-10-25T11:21:05.287+0200>,<hsp>,<nmr20>,<cprserver>,<TopSpin 4.4.0>,
      <changed parameter F2 O1P to 4.981>)
(   4,<2024-10-25T11:21:10.038+0200>,<hsp>,<nmr20>,<cprserver>,<TopSpin 4.4.0>,
      <changed parameter F1 O1P to 75.000>)
(   5,<2024-10-25T11:21:15.702+0200>,<hsp>,<nmr20>,<cprserver>,<TopSpin 4.4.0>,
      <changed parameter F1 TD to 1024>)
(   6,<2024-10-25T11:21:34.674+0200>,<hsp>,<nmr20>,<cprserver>,<TopSpin 4.4.0>,
      <changed parameter F2 NS to 32>)
$$ D:/u/data/nmr/nmr/mon150949_oz/3/audita.txt
(   7,<2024-10-25T14:10:38.634+0000>,<NMR20\hsp>,<NMR20>,<go4>,<TopSpin 4.4.0>,
      <acquisition in progress>)
(   8,<2024-10-26T10:08:11.946+0000>,<NMR20\hsp>,<NMR20>,<go4>,<TopSpin 4.4.0>,
      <created by zg on 'Avance Neo 600' (NMR20) by user 'NMR20\hsp'
       on data set with UUID 'e8a4ee8e-92da-11ef-a01e-0030d627526e'
       started at 2024-10-25 14:10:38.634 +0000, POWCHK enabled, PULCHK disabled,
       completed at 2024-10-26 10:08:11.945 +0000
       configuration hash MD5:
       0E E0 76 6E DA A1 3E 20 11 B7 77 BB 10 F7 0C 0E
       double data hash MD5: 2K * 1K
       70 D4 89 52 8A 1C 06 14 CE FE 85 C0 BB 25 45 5A>)
(   9,<2024-10-26T12:08:10.876+0200>,<hsp>,<nmr20>,<xwish3>,<TopSpin 4.4.0>,
      <ICON-NMR User ID: nmr
       double data hash MD5: 2K * 1K
       70 D4 89 52 8A 1C 06 14 CE FE 85 C0 BB 25 45 5A>)
##END=

$$ hash MD5
$$ 2D 05 41 B5 7E C4 5A 49 76 B7 25 4C 51 9F 17 A5
