# Supplementary material for: Curvisetone—A Male-Specific Tricyclic nor-Diterpenoid from the Springtail Sinella curviseta
Source: J Nat Prod. 2025 Mar 12;88(3):857–61. doi: 10.1021/acs.jnatprod.4c01432 (PMC11959583; doi:10.1021/acs.jnatprod.4c01432)
Supplement: Supplementary file 2 — np4c01432_si_002.zip [file np4c01432_si_002.zip › FID for publication/Curvisetone/1H,13C-HSQC/lists/cpd/bi_p5m4sp_4sp.2]

bilev "l31=(nsdone+ds)%4+1"
1 p63*0.5:sp14:0 pl=sp14
  lo to 1 times l31
  p63:sp31:0 pl=sp31
2 p63:sp31:150
  p63:sp31:60
  p63:sp31:150
  p63:sp31:0
  p63:sp31:0 
  p63:sp31:150
  p63:sp31:60
  p63:sp31:150
  p63:sp31:0
  p63:sp31:180 
  p63:sp31:330
  p63:sp31:240
  p63:sp31:330
  p63:sp31:180
  p63:sp31:180 
  p63:sp31:330
  p63:sp31:240
  p63:sp31:330
  p63:sp31:180
  p63:sp31:0
  jump to 2
