# Supplementary material for: Curvisetone—A Male-Specific Tricyclic nor-Diterpenoid from the Springtail Sinella curviseta
Source: J Nat Prod. 2025 Mar 12;88(3):857–61. doi: 10.1021/acs.jnatprod.4c01432 (PMC11959583; doi:10.1021/acs.jnatprod.4c01432)
Supplement: Supplementary file 2 — np4c01432_si_002.zip [file np4c01432_si_002.zip › FID for publication/Curvisetone/1H,13C-HSQC/lists/wave/Crp42,0.75,20.2]

##TITLE= sm. Chirp, 42kHz, 750us
##JCAMP-DX= 5.00 Bruker JCAMP library
##DATA TYPE= Shape Data
##ORIGIN= Bruker BioSpin GmbH
##OWNER= <demo>
##DATE= 2018/12/03
##TIME= 10:29:31
##$SHAPE_PARAMETERS= Type: SmoothedChirp ; Total Sweep-Width [Hz] 42000.0 ; Length of Pulse [usec] 750.0 ; % to be smoothed 20.0 ; 1=High to low field, -1=Low to high field -1.0 ; smoothing 0.0
##MINX= 0.000000E00
##MAXX= 1.000000E02
##MINY= 3.543750E-04
##MAXY= 3.596027E02
##$SHAPE_EXMODE= Adiabatic
##$SHAPE_TOTROT= 1.800000E02
##$SHAPE_TYPE= Inversion
##$SHAPE_USER_DEF= 
##$SHAPE_REPHFAC= 
##$SHAPE_BWFAC= 2.270200E01
##$SHAPE_BWFAC50= 
##$SHAPE_INTEGFAC= 1.289271E-01
##$SHAPE_MODE= 0
##NPOINTS= 2000
##XYPOINTS= (XY..XY)
0.000000E00, 3.360829E02
3.936823E-01, 3.332507E02
7.873584E-01, 3.304214E02
1.181022E00, 3.275949E02
1.574668E00, 3.247712E02
1.968289E00, 3.219504E02
2.361880E00, 3.191324E02
2.755434E00, 3.163172E02
3.148946E00, 3.135049E02
3.542408E00, 3.106954E02
3.935816E00, 3.078888E02
4.329163E00, 3.050850E02
4.722442E00, 3.022840E02
5.115649E00, 2.994858E02
5.508776E00, 2.966905E02
5.901818E00, 2.938981E02
6.294768E00, 2.911084E02
6.687621E00, 2.883216E02
7.080370E00, 2.855376E02
7.473009E00, 2.827565E02
7.865533E00, 2.799782E02
8.257935E00, 2.772027E02
8.650208E00, 2.744301E02
9.042348E00, 2.716603E02
9.434347E00, 2.688934E02
9.826200E00, 2.661292E02
1.021790E01, 2.633679E02
1.060944E01, 2.606095E02
1.100082E01, 2.578539E02
1.139203E01, 2.551011E02
1.178306E01, 2.523511E02
1.217391E01, 2.496040E02
1.256457E01, 2.468597E02
1.295503E01, 2.441183E02
1.334530E01, 2.413797E02
1.373536E01, 2.386439E02
1.412520E01, 2.359110E02
1.451483E01, 2.331809E02
1.490423E01, 2.304536E02
1.529340E01, 2.277292E02
1.568233E01, 2.250076E02
1.607102E01, 2.222888E02
1.645946E01, 2.195729E02
1.684764E01, 2.168598E02
1.723557E01, 2.141495E02
1.762323E01, 2.114421E02
1.801061E01, 2.087375E02
1.839771E01, 2.060357E02
1.878453E01, 2.033368E02
1.917106E01, 2.006407E02
1.955729E01, 1.979475E02
1.994322E01, 1.952571E02
2.032884E01, 1.925695E02
2.071415E01, 1.898847E02
2.109913E01, 1.872028E02
2.148379E01, 1.845238E02
2.186811E01, 1.818475E02
2.225209E01, 1.791741E02
2.263573E01, 1.765035E02
2.301902E01, 1.738358E02
2.340195E01, 1.711709E02
2.378452E01, 1.685088E02
2.416672E01, 1.658496E02
2.454855E01, 1.631932E02
2.492999E01, 1.605397E02
2.531105E01, 1.578889E02
2.569172E01, 1.552410E02
2.607199E01, 1.525960E02
2.645185E01, 1.499538E02
2.683131E01, 1.473144E02
2.721035E01, 1.446778E02
2.758896E01, 1.420441E02
2.796715E01, 1.394132E02
2.834491E01, 1.367852E02
2.872223E01, 1.341600E02
2.909910E01, 1.315376E02
2.947552E01, 1.289181E02
2.985148E01, 1.263014E02
3.022698E01, 1.236875E02
3.060201E01, 1.210765E02
3.097657E01, 1.184683E02
3.135065E01, 1.158629E02
3.172424E01, 1.132604E02
3.209734E01, 1.106607E02
3.246995E01, 1.080638E02
3.284205E01, 1.054698E02
3.321364E01, 1.028786E02
3.358471E01, 1.002902E02
3.395527E01, 9.770471E01
3.432530E01, 9.512203E01
3.469480E01, 9.254218E01
3.506376E01, 8.996516E01
3.543217E01, 8.739098E01
3.580004E01, 8.481964E01
3.616735E01, 8.225113E01
3.653410E01, 7.968545E01
3.690029E01, 7.712261E01
3.726590E01, 7.456261E01
3.763094E01, 7.200544E01
3.799539E01, 6.945110E01
3.835925E01, 6.689960E01
3.872252E01, 6.435094E01
3.908519E01, 6.180511E01
3.944726E01, 5.926211E01
3.980871E01, 5.672195E01
4.016954E01, 5.418463E01
4.052975E01, 5.165014E01
4.088934E01, 4.911848E01
4.124829E01, 4.658966E01
4.160660E01, 4.406368E01
4.196427E01, 4.154053E01
4.232128E01, 3.902021E01
4.267764E01, 3.650273E01
4.303334E01, 3.398809E01
4.338837E01, 3.147628E01
4.374273E01, 2.896730E01
4.409641E01, 2.646116E01
4.444941E01, 2.395786E01
4.480172E01, 2.145739E01
4.515334E01, 1.895975E01
4.550425E01, 1.646495E01
4.585446E01, 1.397299E01
4.620396E01, 1.148386E01
4.655274E01, 8.997564E00
4.690080E01, 6.514104E00
4.724814E01, 4.033479E00
4.759474E01, 1.555689E00
4.794060E01, 3.590807E02
4.828573E01, 3.566086E02
4.863010E01, 3.541393E02
4.897372E01, 3.516729E02
4.931658E01, 3.492093E02
4.965867E01, 3.467485E02
5.000000E01, 3.442905E02
5.034055E01, 3.418354E02
5.068032E01, 3.393832E02
5.101931E01, 3.369337E02
5.135750E01, 3.344871E02
5.169490E01, 3.320433E02
5.203150E01, 3.296024E02
5.236729E01, 3.271643E02
5.270227E01, 3.247290E02
5.303643E01, 3.222966E02
5.336978E01, 3.198670E02
5.370229E01, 3.174403E02
5.403397E01, 3.150163E02
5.436481E01, 3.125952E02
5.469482E01, 3.101770E02
5.502397E01, 3.077616E02
5.535227E01, 3.053490E02
5.567971E01, 3.029392E02
5.600629E01, 3.005323E02
5.633201E01, 2.981282E02
5.665684E01, 2.957270E02
5.698081E01, 2.933286E02
5.730388E01, 2.909330E02
5.762607E01, 2.885403E02
5.794737E01, 2.861504E02
5.826777E01, 2.837633E02
5.858726E01, 2.813791E02
5.890585E01, 2.789977E02
5.922353E01, 2.766191E02
5.954028E01, 2.742434E02
5.985612E01, 2.718705E02
6.017102E01, 2.695004E02
6.048499E01, 2.671332E02
6.079803E01, 2.647688E02
6.111012E01, 2.624072E02
6.142127E01, 2.600485E02
6.173147E01, 2.576926E02
6.204070E01, 2.553396E02
6.234898E01, 2.529894E02
6.265629E01, 2.506420E02
6.296263E01, 2.482974E02
6.326799E01, 2.459557E02
6.357237E01, 2.436169E02
6.387577E01, 2.412808E02
6.417818E01, 2.389476E02
6.447959E01, 2.366172E02
6.478001E01, 2.342897E02
6.507941E01, 2.319650E02
6.537782E01, 2.296431E02
6.567520E01, 2.273241E02
6.597157E01, 2.250079E02
6.626692E01, 2.226946E02
6.656124E01, 2.203840E02
6.685453E01, 2.180763E02
6.714678E01, 2.157715E02
6.743799E01, 2.134695E02
6.772816E01, 2.111703E02
6.801727E01, 2.088739E02
6.830534E01, 2.065804E02
6.859234E01, 2.042897E02
6.887828E01, 2.020019E02
6.916315E01, 1.997169E02
6.944696E01, 1.974347E02
6.972968E01, 1.951554E02
7.001132E01, 1.928789E02
7.029188E01, 1.906052E02
7.057135E01, 1.883344E02
7.084973E01, 1.860664E02
7.112701E01, 1.838012E02
7.140318E01, 1.815389E02
7.167825E01, 1.792794E02
7.195221E01, 1.770227E02
7.222505E01, 1.747689E02
7.249678E01, 1.725179E02
7.276738E01, 1.702697E02
7.303685E01, 1.680244E02
7.330519E01, 1.657819E02
7.357239E01, 1.635423E02
7.383845E01, 1.613055E02
7.410337E01, 1.590715E02
7.436714E01, 1.568403E02
7.462976E01, 1.546120E02
7.489122E01, 1.523866E02
7.515152E01, 1.501639E02
7.541066E01, 1.479441E02
7.566863E01, 1.457271E02
7.592542E01, 1.435130E02
7.618104E01, 1.413017E02
7.643548E01, 1.390932E02
7.668873E01, 1.368876E02
7.694079E01, 1.346848E02
7.719167E01, 1.324849E02
7.744134E01, 1.302877E02
7.768981E01, 1.280934E02
7.793709E01, 1.259020E02
7.818315E01, 1.237134E02
7.842800E01, 1.215276E02
7.867163E01, 1.193446E02
7.891405E01, 1.171645E02
7.915524E01, 1.149872E02
7.939521E01, 1.128128E02
7.963395E01, 1.106412E02
7.987145E01, 1.084724E02
8.010771E01, 1.063065E02
8.034273E01, 1.041434E02
8.057651E01, 1.019831E02
8.080904E01, 9.982565E01
8.104031E01, 9.767105E01
8.127033E01, 9.551929E01
8.149909E01, 9.337036E01
8.172659E01, 9.122426E01
8.195282E01, 8.908100E01
8.217778E01, 8.694058E01
8.240147E01, 8.480299E01
8.262388E01, 8.266823E01
8.284501E01, 8.053631E01
8.306485E01, 7.840723E01
8.328341E01, 7.628098E01
8.350068E01, 7.415756E01
8.371665E01, 7.203698E01
8.393132E01, 6.991924E01
8.414470E01, 6.780433E01
8.435677E01, 6.569225E01
8.456753E01, 6.358301E01
8.477698E01, 6.147661E01
8.498512E01, 5.937304E01
8.519194E01, 5.727230E01
8.539744E01, 5.517440E01
8.560162E01, 5.307934E01
8.580447E01, 5.098711E01
8.600599E01, 4.889771E01
8.620618E01, 4.681115E01
8.640503E01, 4.472743E01
8.660254E01, 4.264654E01
8.679871E01, 4.056848E01
8.699354E01, 3.849326E01
8.718701E01, 3.642088E01
8.737914E01, 3.435133E01
8.756991E01, 3.228461E01
8.775932E01, 3.022073E01
8.794738E01, 2.815969E01
8.813407E01, 2.610148E01
8.831939E01, 2.404610E01
8.850335E01, 2.199356E01
8.868593E01, 1.994386E01
8.886714E01, 1.789699E01
8.904697E01, 1.585295E01
8.922542E01, 1.381175E01
8.940249E01, 1.177339E01
8.957818E01, 9.737859E00
8.975247E01, 7.705164E00
8.992538E01, 5.675304E00
9.009689E01, 3.648279E00
9.026700E01, 1.624089E00
9.043572E01, 3.596027E02
9.060303E01, 3.575842E02
9.076894E01, 3.555685E02
9.093344E01, 3.535557E02
9.109653E01, 3.515457E02
9.125822E01, 3.495385E02
9.141848E01, 3.475341E02
9.157733E01, 3.455326E02
9.173476E01, 3.435340E02
9.189077E01, 3.415381E02
9.204536E01, 3.395451E02
9.219852E01, 3.375549E02
9.235024E01, 3.355676E02
9.250054E01, 3.335831E02
9.264941E01, 3.316014E02
9.279684E01, 3.296226E02
9.294283E01, 3.276466E02
9.308737E01, 3.256735E02
9.323048E01, 3.237031E02
9.337214E01, 3.217356E02
9.351236E01, 3.197710E02
9.365112E01, 3.178092E02
9.378844E01, 3.158502E02
9.392430E01, 3.138940E02
9.405870E01, 3.119407E02
9.419165E01, 3.099902E02
9.432314E01, 3.080426E02
9.445316E01, 3.060978E02
9.458172E01, 3.041558E02
9.470882E01, 3.022167E02
9.483445E01, 3.002804E02
9.495861E01, 2.983469E02
9.508129E01, 2.964163E02
9.520250E01, 2.944885E02
9.532224E01, 2.925635E02
9.544050E01, 2.906414E02
9.555728E01, 2.887221E02
9.567258E01, 2.868056E02
9.578640E01, 2.848920E02
9.589873E01, 2.829812E02
9.600957E01, 2.810732E02
9.611893E01, 2.791681E02
9.622680E01, 2.772658E02
9.633318E01, 2.753664E02
9.643806E01, 2.734698E02
9.654145E01, 2.715760E02
9.664334E01, 2.696850E02
9.674374E01, 2.677969E02
9.684263E01, 2.659117E02
9.694003E01, 2.640292E02
9.703592E01, 2.621496E02
9.713031E01, 2.602728E02
9.722319E01, 2.583989E02
9.731457E01, 2.565278E02
9.740443E01, 2.546595E02
9.749279E01, 2.527941E02
9.757964E01, 2.509315E02
9.766497E01, 2.490718E02
9.774879E01, 2.472148E02
9.783110E01, 2.453607E02
9.791189E01, 2.435095E02
9.799116E01, 2.416611E02
9.806892E01, 2.398155E02
9.814515E01, 2.379727E02
9.821986E01, 2.361328E02
9.829305E01, 2.342957E02
9.836472E01, 2.324615E02
9.843486E01, 2.306301E02
9.850348E01, 2.288015E02
9.857057E01, 2.269758E02
9.863613E01, 2.251529E02
9.870016E01, 2.233328E02
9.876267E01, 2.215156E02
9.882364E01, 2.197012E02
9.888308E01, 2.178896E02
9.894099E01, 2.160809E02
9.899737E01, 2.142750E02
9.905221E01, 2.124719E02
9.910551E01, 2.106717E02
9.915728E01, 2.088743E02
9.920752E01, 2.070797E02
9.925621E01, 2.052880E02
9.930337E01, 2.034991E02
9.934899E01, 2.017131E02
9.939307E01, 1.999299E02
9.943561E01, 1.981495E02
9.947660E01, 1.963719E02
9.951606E01, 1.945972E02
9.955397E01, 1.928254E02
9.959034E01, 1.910563E02
9.962517E01, 1.892901E02
9.965845E01, 1.875267E02
9.969019E01, 1.857662E02
9.972038E01, 1.840085E02
9.974903E01, 1.822536E02
9.977613E01, 1.805016E02
9.980168E01, 1.787524E02
9.982569E01, 1.770061E02
9.984815E01, 1.752625E02
9.986906E01, 1.735218E02
9.988843E01, 1.717840E02
9.990625E01, 1.700490E02
9.992252E01, 1.683168E02
9.993724E01, 1.665874E02
9.995041E01, 1.648609E02
9.996203E01, 1.631372E02
9.997210E01, 1.614164E02
9.998063E01, 1.596984E02
9.998760E01, 1.579832E02
9.999303E01, 1.562709E02
9.999690E01, 1.545614E02
9.999923E01, 1.528547E02
1.000000E02, 1.511509E02
1.000000E02, 1.494499E02
1.000000E02, 1.477517E02
1.000000E02, 1.460564E02
1.000000E02, 1.443639E02
1.000000E02, 1.426742E02
1.000000E02, 1.409874E02
1.000000E02, 1.393034E02
1.000000E02, 1.376222E02
1.000000E02, 1.359439E02
1.000000E02, 1.342684E02
1.000000E02, 1.325958E02
1.000000E02, 1.309260E02
1.000000E02, 1.292590E02
1.000000E02, 1.275948E02
1.000000E02, 1.259335E02
1.000000E02, 1.242751E02
1.000000E02, 1.226194E02
1.000000E02, 1.209666E02
1.000000E02, 1.193166E02
1.000000E02, 1.176695E02
1.000000E02, 1.160252E02
1.000000E02, 1.143837E02
1.000000E02, 1.127451E02
1.000000E02, 1.111093E02
1.000000E02, 1.094764E02
1.000000E02, 1.078462E02
1.000000E02, 1.062189E02
1.000000E02, 1.045945E02
1.000000E02, 1.029729E02
1.000000E02, 1.013541E02
1.000000E02, 9.973813E01
1.000000E02, 9.812501E01
1.000000E02, 9.651473E01
1.000000E02, 9.490729E01
1.000000E02, 9.330268E01
1.000000E02, 9.170090E01
1.000000E02, 9.010196E01
1.000000E02, 8.850586E01
1.000000E02, 8.691259E01
1.000000E02, 8.532215E01
1.000000E02, 8.373455E01
1.000000E02, 8.214979E01
1.000000E02, 8.056786E01
1.000000E02, 7.898876E01
1.000000E02, 7.741250E01
1.000000E02, 7.583908E01
1.000000E02, 7.426849E01
1.000000E02, 7.270073E01
1.000000E02, 7.113581E01
1.000000E02, 6.957373E01
1.000000E02, 6.801448E01
1.000000E02, 6.645806E01
1.000000E02, 6.490448E01
1.000000E02, 6.335374E01
1.000000E02, 6.180583E01
1.000000E02, 6.026075E01
1.000000E02, 5.871851E01
1.000000E02, 5.717911E01
1.000000E02, 5.564254E01
1.000000E02, 5.410880E01
1.000000E02, 5.257790E01
1.000000E02, 5.104984E01
1.000000E02, 4.952461E01
1.000000E02, 4.800221E01
1.000000E02, 4.648265E01
1.000000E02, 4.496593E01
1.000000E02, 4.345204E01
1.000000E02, 4.194098E01
1.000000E02, 4.043276E01
1.000000E02, 3.892738E01
1.000000E02, 3.742483E01
1.000000E02, 3.592511E01
1.000000E02, 3.442823E01
1.000000E02, 3.293419E01
1.000000E02, 3.144298E01
1.000000E02, 2.995460E01
1.000000E02, 2.846906E01
1.000000E02, 2.698636E01
1.000000E02, 2.550649E01
1.000000E02, 2.402945E01
1.000000E02, 2.255525E01
1.000000E02, 2.108389E01
1.000000E02, 1.961536E01
1.000000E02, 1.814966E01
1.000000E02, 1.668680E01
1.000000E02, 1.522678E01
1.000000E02, 1.376959E01
1.000000E02, 1.231523E01
1.000000E02, 1.086371E01
1.000000E02, 9.415029E00
1.000000E02, 7.969179E00
1.000000E02, 6.526164E00
1.000000E02, 5.085984E00
1.000000E02, 3.648639E00
1.000000E02, 2.214129E00
1.000000E02, 7.824544E-01
1.000000E02, 3.593536E02
1.000000E02, 3.579276E02
1.000000E02, 3.565044E02
1.000000E02, 3.550841E02
1.000000E02, 3.536666E02
1.000000E02, 3.522519E02
1.000000E02, 3.508401E02
1.000000E02, 3.494311E02
1.000000E02, 3.480250E02
1.000000E02, 3.466216E02
1.000000E02, 3.452211E02
1.000000E02, 3.438235E02
1.000000E02, 3.424287E02
1.000000E02, 3.410367E02
1.000000E02, 3.396475E02
1.000000E02, 3.382612E02
1.000000E02, 3.368777E02
1.000000E02, 3.354971E02
1.000000E02, 3.341193E02
1.000000E02, 3.327443E02
1.000000E02, 3.313722E02
1.000000E02, 3.300029E02
1.000000E02, 3.286364E02
1.000000E02, 3.272728E02
1.000000E02, 3.259120E02
1.000000E02, 3.245540E02
1.000000E02, 3.231989E02
1.000000E02, 3.218466E02
1.000000E02, 3.204971E02
1.000000E02, 3.191505E02
1.000000E02, 3.178067E02
1.000000E02, 3.164657E02
1.000000E02, 3.151276E02
1.000000E02, 3.137923E02
1.000000E02, 3.124599E02
1.000000E02, 3.111303E02
1.000000E02, 3.098035E02
1.000000E02, 3.084795E02
1.000000E02, 3.071584E02
1.000000E02, 3.058402E02
1.000000E02, 3.045247E02
1.000000E02, 3.032121E02
1.000000E02, 3.019023E02
1.000000E02, 3.005954E02
1.000000E02, 2.992913E02
1.000000E02, 2.979900E02
1.000000E02, 2.966916E02
1.000000E02, 2.953960E02
1.000000E02, 2.941033E02
1.000000E02, 2.928133E02
1.000000E02, 2.915262E02
1.000000E02, 2.902420E02
1.000000E02, 2.889606E02
1.000000E02, 2.876820E02
1.000000E02, 2.864062E02
1.000000E02, 2.851333E02
1.000000E02, 2.838632E02
1.000000E02, 2.825960E02
1.000000E02, 2.813316E02
1.000000E02, 2.800700E02
1.000000E02, 2.788113E02
1.000000E02, 2.775554E02
1.000000E02, 2.763023E02
1.000000E02, 2.750521E02
1.000000E02, 2.738047E02
1.000000E02, 2.725601E02
1.000000E02, 2.713184E02
1.000000E02, 2.700795E02
1.000000E02, 2.688434E02
1.000000E02, 2.676102E02
1.000000E02, 2.663798E02
1.000000E02, 2.651522E02
1.000000E02, 2.639275E02
1.000000E02, 2.627056E02
1.000000E02, 2.614866E02
1.000000E02, 2.602704E02
1.000000E02, 2.590570E02
1.000000E02, 2.578464E02
1.000000E02, 2.566387E02
1.000000E02, 2.554339E02
1.000000E02, 2.542318E02
1.000000E02, 2.530326E02
1.000000E02, 2.518362E02
1.000000E02, 2.506427E02
1.000000E02, 2.494520E02
1.000000E02, 2.482641E02
1.000000E02, 2.470791E02
1.000000E02, 2.458969E02
1.000000E02, 2.447176E02
1.000000E02, 2.435410E02
1.000000E02, 2.423673E02
1.000000E02, 2.411965E02
1.000000E02, 2.400285E02
1.000000E02, 2.388633E02
1.000000E02, 2.377009E02
1.000000E02, 2.365414E02
1.000000E02, 2.353847E02
1.000000E02, 2.342309E02
1.000000E02, 2.330799E02
1.000000E02, 2.319317E02
1.000000E02, 2.307864E02
1.000000E02, 2.296439E02
1.000000E02, 2.285042E02
1.000000E02, 2.273674E02
1.000000E02, 2.262334E02
1.000000E02, 2.251022E02
1.000000E02, 2.239739E02
1.000000E02, 2.228484E02
1.000000E02, 2.217257E02
1.000000E02, 2.206059E02
1.000000E02, 2.194889E02
1.000000E02, 2.183747E02
1.000000E02, 2.172634E02
1.000000E02, 2.161549E02
1.000000E02, 2.150493E02
1.000000E02, 2.139465E02
1.000000E02, 2.128465E02
1.000000E02, 2.117493E02
1.000000E02, 2.106550E02
1.000000E02, 2.095636E02
1.000000E02, 2.084749E02
1.000000E02, 2.073891E02
1.000000E02, 2.063061E02
1.000000E02, 2.052260E02
1.000000E02, 2.041487E02
1.000000E02, 2.030742E02
1.000000E02, 2.020026E02
1.000000E02, 2.009338E02
1.000000E02, 1.998679E02
1.000000E02, 1.988047E02
1.000000E02, 1.977444E02
1.000000E02, 1.966870E02
1.000000E02, 1.956324E02
1.000000E02, 1.945806E02
1.000000E02, 1.935316E02
1.000000E02, 1.924855E02
1.000000E02, 1.914422E02
1.000000E02, 1.904018E02
1.000000E02, 1.893642E02
1.000000E02, 1.883294E02
1.000000E02, 1.872975E02
1.000000E02, 1.862684E02
1.000000E02, 1.852421E02
1.000000E02, 1.842187E02
1.000000E02, 1.831981E02
1.000000E02, 1.821803E02
1.000000E02, 1.811654E02
1.000000E02, 1.801533E02
1.000000E02, 1.791440E02
1.000000E02, 1.781376E02
1.000000E02, 1.771340E02
1.000000E02, 1.761332E02
1.000000E02, 1.751353E02
1.000000E02, 1.741402E02
1.000000E02, 1.731480E02
1.000000E02, 1.721586E02
1.000000E02, 1.711720E02
1.000000E02, 1.701882E02
1.000000E02, 1.692073E02
1.000000E02, 1.682293E02
1.000000E02, 1.672540E02
1.000000E02, 1.662816E02
1.000000E02, 1.653120E02
1.000000E02, 1.643453E02
1.000000E02, 1.633814E02
1.000000E02, 1.624203E02
1.000000E02, 1.614621E02
1.000000E02, 1.605067E02
1.000000E02, 1.595542E02
1.000000E02, 1.586044E02
1.000000E02, 1.576575E02
1.000000E02, 1.567135E02
1.000000E02, 1.557723E02
1.000000E02, 1.548339E02
1.000000E02, 1.538983E02
1.000000E02, 1.529656E02
1.000000E02, 1.520357E02
1.000000E02, 1.511087E02
1.000000E02, 1.501845E02
1.000000E02, 1.492631E02
1.000000E02, 1.483446E02
1.000000E02, 1.474289E02
1.000000E02, 1.465160E02
1.000000E02, 1.456060E02
1.000000E02, 1.446988E02
1.000000E02, 1.437944E02
1.000000E02, 1.428929E02
1.000000E02, 1.419942E02
1.000000E02, 1.410983E02
1.000000E02, 1.402053E02
1.000000E02, 1.393151E02
1.000000E02, 1.384277E02
1.000000E02, 1.375432E02
1.000000E02, 1.366615E02
1.000000E02, 1.357827E02
1.000000E02, 1.349067E02
1.000000E02, 1.340335E02
1.000000E02, 1.331631E02
1.000000E02, 1.322956E02
1.000000E02, 1.314310E02
1.000000E02, 1.305691E02
1.000000E02, 1.297101E02
1.000000E02, 1.288539E02
1.000000E02, 1.280006E02
1.000000E02, 1.271501E02
1.000000E02, 1.263024E02
1.000000E02, 1.254576E02
1.000000E02, 1.246156E02
1.000000E02, 1.237765E02
1.000000E02, 1.229401E02
1.000000E02, 1.221066E02
1.000000E02, 1.212760E02
1.000000E02, 1.204482E02
1.000000E02, 1.196232E02
1.000000E02, 1.188010E02
1.000000E02, 1.179817E02
1.000000E02, 1.171652E02
1.000000E02, 1.163516E02
1.000000E02, 1.155408E02
1.000000E02, 1.147328E02
1.000000E02, 1.139277E02
1.000000E02, 1.131254E02
1.000000E02, 1.123259E02
1.000000E02, 1.115293E02
1.000000E02, 1.107355E02
1.000000E02, 1.099445E02
1.000000E02, 1.091564E02
1.000000E02, 1.083711E02
1.000000E02, 1.075886E02
1.000000E02, 1.068090E02
1.000000E02, 1.060322E02
1.000000E02, 1.052582E02
1.000000E02, 1.044871E02
1.000000E02, 1.037188E02
1.000000E02, 1.029534E02
1.000000E02, 1.021908E02
1.000000E02, 1.014310E02
1.000000E02, 1.006740E02
1.000000E02, 9.991993E01
1.000000E02, 9.916865E01
1.000000E02, 9.842021E01
1.000000E02, 9.767461E01
1.000000E02, 9.693184E01
1.000000E02, 9.619190E01
1.000000E02, 9.545480E01
1.000000E02, 9.472054E01
1.000000E02, 9.398911E01
1.000000E02, 9.326051E01
1.000000E02, 9.253475E01
1.000000E02, 9.181183E01
1.000000E02, 9.109174E01
1.000000E02, 9.037448E01
1.000000E02, 8.966006E01
1.000000E02, 8.894848E01
1.000000E02, 8.823973E01
1.000000E02, 8.753381E01
1.000000E02, 8.683073E01
1.000000E02, 8.613049E01
1.000000E02, 8.543308E01
1.000000E02, 8.473850E01
1.000000E02, 8.404676E01
1.000000E02, 8.335786E01
1.000000E02, 8.267179E01
1.000000E02, 8.198855E01
1.000000E02, 8.130815E01
1.000000E02, 8.063059E01
1.000000E02, 7.995586E01
1.000000E02, 7.928396E01
1.000000E02, 7.861490E01
1.000000E02, 7.794868E01
1.000000E02, 7.728529E01
1.000000E02, 7.662473E01
1.000000E02, 7.596701E01
1.000000E02, 7.531213E01
1.000000E02, 7.466008E01
1.000000E02, 7.401086E01
1.000000E02, 7.336448E01
1.000000E02, 7.272094E01
1.000000E02, 7.208023E01
1.000000E02, 7.144235E01
1.000000E02, 7.080731E01
1.000000E02, 7.017511E01
1.000000E02, 6.954574E01
1.000000E02, 6.891920E01
1.000000E02, 6.829550E01
1.000000E02, 6.767464E01
1.000000E02, 6.705661E01
1.000000E02, 6.644141E01
1.000000E02, 6.582905E01
1.000000E02, 6.521953E01
1.000000E02, 6.461284E01
1.000000E02, 6.400898E01
1.000000E02, 6.340796E01
1.000000E02, 6.280978E01
1.000000E02, 6.221443E01
1.000000E02, 6.162191E01
1.000000E02, 6.103223E01
1.000000E02, 6.044539E01
1.000000E02, 5.986138E01
1.000000E02, 5.928020E01
1.000000E02, 5.870186E01
1.000000E02, 5.812636E01
1.000000E02, 5.755369E01
1.000000E02, 5.698385E01
1.000000E02, 5.641685E01
1.000000E02, 5.585269E01
1.000000E02, 5.529136E01
1.000000E02, 5.473286E01
1.000000E02, 5.417720E01
1.000000E02, 5.362438E01
1.000000E02, 5.307439E01
1.000000E02, 5.252723E01
1.000000E02, 5.198291E01
1.000000E02, 5.144143E01
1.000000E02, 5.090278E01
1.000000E02, 5.036696E01
1.000000E02, 4.983398E01
1.000000E02, 4.930384E01
1.000000E02, 4.877653E01
1.000000E02, 4.825205E01
1.000000E02, 4.773041E01
1.000000E02, 4.721161E01
1.000000E02, 4.669564E01
1.000000E02, 4.618250E01
1.000000E02, 4.567220E01
1.000000E02, 4.516474E01
1.000000E02, 4.466011E01
1.000000E02, 4.415831E01
1.000000E02, 4.365935E01
1.000000E02, 4.316323E01
1.000000E02, 4.266994E01
1.000000E02, 4.217948E01
1.000000E02, 4.169186E01
1.000000E02, 4.120708E01
1.000000E02, 4.072513E01
1.000000E02, 4.024601E01
1.000000E02, 3.976973E01
1.000000E02, 3.929629E01
1.000000E02, 3.882568E01
1.000000E02, 3.835790E01
1.000000E02, 3.789296E01
1.000000E02, 3.743086E01
1.000000E02, 3.697159E01
1.000000E02, 3.651515E01
1.000000E02, 3.606155E01
1.000000E02, 3.561079E01
1.000000E02, 3.516286E01
1.000000E02, 3.471776E01
1.000000E02, 3.427550E01
1.000000E02, 3.383608E01
1.000000E02, 3.339949E01
1.000000E02, 3.296573E01
1.000000E02, 3.253481E01
1.000000E02, 3.210673E01
1.000000E02, 3.168148E01
1.000000E02, 3.125906E01
1.000000E02, 3.083948E01
1.000000E02, 3.042274E01
1.000000E02, 3.000883E01
1.000000E02, 2.959775E01
1.000000E02, 2.918951E01
1.000000E02, 2.878411E01
1.000000E02, 2.838154E01
1.000000E02, 2.798180E01
1.000000E02, 2.758490E01
1.000000E02, 2.719084E01
1.000000E02, 2.679961E01
1.000000E02, 2.641121E01
1.000000E02, 2.602565E01
1.000000E02, 2.564293E01
1.000000E02, 2.526304E01
1.000000E02, 2.488598E01
1.000000E02, 2.451176E01
1.000000E02, 2.414038E01
1.000000E02, 2.377183E01
1.000000E02, 2.340611E01
1.000000E02, 2.304323E01
1.000000E02, 2.268319E01
1.000000E02, 2.232598E01
1.000000E02, 2.197160E01
1.000000E02, 2.162006E01
1.000000E02, 2.127136E01
1.000000E02, 2.092549E01
1.000000E02, 2.058245E01
1.000000E02, 2.024225E01
1.000000E02, 1.990489E01
1.000000E02, 1.957036E01
1.000000E02, 1.923866E01
1.000000E02, 1.890980E01
1.000000E02, 1.858378E01
1.000000E02, 1.826059E01
1.000000E02, 1.794023E01
1.000000E02, 1.762271E01
1.000000E02, 1.730803E01
1.000000E02, 1.699618E01
1.000000E02, 1.668716E01
1.000000E02, 1.638098E01
1.000000E02, 1.607764E01
1.000000E02, 1.577713E01
1.000000E02, 1.547945E01
1.000000E02, 1.518461E01
1.000000E02, 1.489261E01
1.000000E02, 1.460344E01
1.000000E02, 1.431710E01
1.000000E02, 1.403360E01
1.000000E02, 1.375294E01
1.000000E02, 1.347511E01
1.000000E02, 1.320011E01
1.000000E02, 1.292795E01
1.000000E02, 1.265863E01
1.000000E02, 1.239214E01
1.000000E02, 1.212848E01
1.000000E02, 1.186766E01
1.000000E02, 1.160968E01
1.000000E02, 1.135453E01
1.000000E02, 1.110221E01
1.000000E02, 1.085273E01
1.000000E02, 1.060609E01
1.000000E02, 1.036228E01
1.000000E02, 1.012130E01
1.000000E02, 9.883164E00
1.000000E02, 9.647859E00
1.000000E02, 9.415389E00
1.000000E02, 9.185754E00
1.000000E02, 8.958954E00
1.000000E02, 8.734989E00
1.000000E02, 8.513859E00
1.000000E02, 8.295564E00
1.000000E02, 8.080104E00
1.000000E02, 7.867479E00
1.000000E02, 7.657689E00
1.000000E02, 7.450734E00
1.000000E02, 7.246614E00
1.000000E02, 7.045329E00
1.000000E02, 6.846879E00
1.000000E02, 6.651264E00
1.000000E02, 6.458484E00
1.000000E02, 6.268539E00
1.000000E02, 6.081429E00
1.000000E02, 5.897154E00
1.000000E02, 5.715714E00
1.000000E02, 5.537109E00
1.000000E02, 5.361339E00
1.000000E02, 5.188404E00
1.000000E02, 5.018304E00
1.000000E02, 4.851039E00
1.000000E02, 4.686609E00
1.000000E02, 4.525014E00
1.000000E02, 4.366254E00
1.000000E02, 4.210329E00
1.000000E02, 4.057239E00
1.000000E02, 3.906984E00
1.000000E02, 3.759564E00
1.000000E02, 3.614979E00
1.000000E02, 3.473229E00
1.000000E02, 3.334314E00
1.000000E02, 3.198234E00
1.000000E02, 3.064989E00
1.000000E02, 2.934579E00
1.000000E02, 2.807004E00
1.000000E02, 2.682264E00
1.000000E02, 2.560359E00
1.000000E02, 2.441289E00
1.000000E02, 2.325054E00
1.000000E02, 2.211654E00
1.000000E02, 2.101089E00
1.000000E02, 1.993359E00
1.000000E02, 1.888464E00
1.000000E02, 1.786404E00
1.000000E02, 1.687179E00
1.000000E02, 1.590789E00
1.000000E02, 1.497234E00
1.000000E02, 1.406514E00
1.000000E02, 1.318629E00
1.000000E02, 1.233579E00
1.000000E02, 1.151364E00
1.000000E02, 1.071984E00
1.000000E02, 9.954394E-01
1.000000E02, 9.217294E-01
1.000000E02, 8.508544E-01
1.000000E02, 7.828144E-01
1.000000E02, 7.176094E-01
1.000000E02, 6.552394E-01
1.000000E02, 5.957044E-01
1.000000E02, 5.390044E-01
1.000000E02, 4.851394E-01
1.000000E02, 4.341094E-01
1.000000E02, 3.859144E-01
1.000000E02, 3.405544E-01
1.000000E02, 2.980294E-01
1.000000E02, 2.583394E-01
1.000000E02, 2.214844E-01
1.000000E02, 1.874644E-01
1.000000E02, 1.562794E-01
1.000000E02, 1.279294E-01
1.000000E02, 1.024144E-01
1.000000E02, 7.973438E-02
1.000000E02, 5.988938E-02
1.000000E02, 4.287938E-02
1.000000E02, 2.870438E-02
1.000000E02, 1.736438E-02
1.000000E02, 8.859375E-03
1.000000E02, 3.189375E-03
1.000000E02, 3.543750E-04
1.000000E02, 3.543750E-04
1.000000E02, 3.189375E-03
1.000000E02, 8.859375E-03
1.000000E02, 1.736438E-02
1.000000E02, 2.870438E-02
1.000000E02, 4.287938E-02
1.000000E02, 5.988938E-02
1.000000E02, 7.973438E-02
1.000000E02, 1.024144E-01
1.000000E02, 1.279294E-01
1.000000E02, 1.562794E-01
1.000000E02, 1.874644E-01
1.000000E02, 2.214844E-01
1.000000E02, 2.583394E-01
1.000000E02, 2.980294E-01
1.000000E02, 3.405544E-01
1.000000E02, 3.859144E-01
1.000000E02, 4.341094E-01
1.000000E02, 4.851394E-01
1.000000E02, 5.390044E-01
1.000000E02, 5.957044E-01
1.000000E02, 6.552394E-01
1.000000E02, 7.176094E-01
1.000000E02, 7.828144E-01
1.000000E02, 8.508544E-01
1.000000E02, 9.217294E-01
1.000000E02, 9.954394E-01
1.000000E02, 1.071984E00
1.000000E02, 1.151364E00
1.000000E02, 1.233579E00
1.000000E02, 1.318629E00
1.000000E02, 1.406514E00
1.000000E02, 1.497234E00
1.000000E02, 1.590789E00
1.000000E02, 1.687179E00
1.000000E02, 1.786404E00
1.000000E02, 1.888464E00
1.000000E02, 1.993359E00
1.000000E02, 2.101089E00
1.000000E02, 2.211654E00
1.000000E02, 2.325054E00
1.000000E02, 2.441289E00
1.000000E02, 2.560359E00
1.000000E02, 2.682264E00
1.000000E02, 2.807004E00
1.000000E02, 2.934579E00
1.000000E02, 3.064989E00
1.000000E02, 3.198234E00
1.000000E02, 3.334314E00
1.000000E02, 3.473229E00
1.000000E02, 3.614979E00
1.000000E02, 3.759564E00
1.000000E02, 3.906984E00
1.000000E02, 4.057239E00
1.000000E02, 4.210329E00
1.000000E02, 4.366254E00
1.000000E02, 4.525014E00
1.000000E02, 4.686609E00
1.000000E02, 4.851039E00
1.000000E02, 5.018304E00
1.000000E02, 5.188404E00
1.000000E02, 5.361339E00
1.000000E02, 5.537109E00
1.000000E02, 5.715714E00
1.000000E02, 5.897154E00
1.000000E02, 6.081429E00
1.000000E02, 6.268539E00
1.000000E02, 6.458484E00
1.000000E02, 6.651264E00
1.000000E02, 6.846879E00
1.000000E02, 7.045329E00
1.000000E02, 7.246614E00
1.000000E02, 7.450734E00
1.000000E02, 7.657689E00
1.000000E02, 7.867479E00
1.000000E02, 8.080104E00
1.000000E02, 8.295564E00
1.000000E02, 8.513859E00
1.000000E02, 8.734989E00
1.000000E02, 8.958954E00
1.000000E02, 9.185754E00
1.000000E02, 9.415389E00
1.000000E02, 9.647859E00
1.000000E02, 9.883164E00
1.000000E02, 1.012130E01
1.000000E02, 1.036228E01
1.000000E02, 1.060609E01
1.000000E02, 1.085273E01
1.000000E02, 1.110221E01
1.000000E02, 1.135453E01
1.000000E02, 1.160968E01
1.000000E02, 1.186766E01
1.000000E02, 1.212848E01
1.000000E02, 1.239214E01
1.000000E02, 1.265863E01
1.000000E02, 1.292795E01
1.000000E02, 1.320011E01
1.000000E02, 1.347511E01
1.000000E02, 1.375294E01
1.000000E02, 1.403360E01
1.000000E02, 1.431710E01
1.000000E02, 1.460344E01
1.000000E02, 1.489261E01
1.000000E02, 1.518461E01
1.000000E02, 1.547945E01
1.000000E02, 1.577713E01
1.000000E02, 1.607764E01
1.000000E02, 1.638098E01
1.000000E02, 1.668716E01
1.000000E02, 1.699618E01
1.000000E02, 1.730803E01
1.000000E02, 1.762271E01
1.000000E02, 1.794023E01
1.000000E02, 1.826059E01
1.000000E02, 1.858378E01
1.000000E02, 1.890980E01
1.000000E02, 1.923866E01
1.000000E02, 1.957036E01
1.000000E02, 1.990489E01
1.000000E02, 2.024225E01
1.000000E02, 2.058245E01
1.000000E02, 2.092549E01
1.000000E02, 2.127136E01
1.000000E02, 2.162006E01
1.000000E02, 2.197160E01
1.000000E02, 2.232598E01
1.000000E02, 2.268319E01
1.000000E02, 2.304323E01
1.000000E02, 2.340611E01
1.000000E02, 2.377183E01
1.000000E02, 2.414038E01
1.000000E02, 2.451176E01
1.000000E02, 2.488598E01
1.000000E02, 2.526304E01
1.000000E02, 2.564293E01
1.000000E02, 2.602565E01
1.000000E02, 2.641121E01
1.000000E02, 2.679961E01
1.000000E02, 2.719084E01
1.000000E02, 2.758490E01
1.000000E02, 2.798180E01
1.000000E02, 2.838154E01
1.000000E02, 2.878411E01
1.000000E02, 2.918951E01
1.000000E02, 2.959775E01
1.000000E02, 3.000883E01
1.000000E02, 3.042274E01
1.000000E02, 3.083948E01
1.000000E02, 3.125906E01
1.000000E02, 3.168148E01
1.000000E02, 3.210673E01
1.000000E02, 3.253481E01
1.000000E02, 3.296573E01
1.000000E02, 3.339949E01
1.000000E02, 3.383608E01
1.000000E02, 3.427550E01
1.000000E02, 3.471776E01
1.000000E02, 3.516286E01
1.000000E02, 3.561079E01
1.000000E02, 3.606155E01
1.000000E02, 3.651515E01
1.000000E02, 3.697159E01
1.000000E02, 3.743086E01
1.000000E02, 3.789296E01
1.000000E02, 3.835790E01
1.000000E02, 3.882568E01
1.000000E02, 3.929629E01
1.000000E02, 3.976973E01
1.000000E02, 4.024601E01
1.000000E02, 4.072513E01
1.000000E02, 4.120708E01
1.000000E02, 4.169186E01
1.000000E02, 4.217948E01
1.000000E02, 4.266994E01
1.000000E02, 4.316323E01
1.000000E02, 4.365935E01
1.000000E02, 4.415831E01
1.000000E02, 4.466011E01
1.000000E02, 4.516474E01
1.000000E02, 4.567220E01
1.000000E02, 4.618250E01
1.000000E02, 4.669564E01
1.000000E02, 4.721161E01
1.000000E02, 4.773041E01
1.000000E02, 4.825205E01
1.000000E02, 4.877653E01
1.000000E02, 4.930384E01
1.000000E02, 4.983398E01
1.000000E02, 5.036696E01
1.000000E02, 5.090278E01
1.000000E02, 5.144143E01
1.000000E02, 5.198291E01
1.000000E02, 5.252723E01
1.000000E02, 5.307439E01
1.000000E02, 5.362438E01
1.000000E02, 5.417720E01
1.000000E02, 5.473286E01
1.000000E02, 5.529136E01
1.000000E02, 5.585269E01
1.000000E02, 5.641685E01
1.000000E02, 5.698385E01
1.000000E02, 5.755369E01
1.000000E02, 5.812636E01
1.000000E02, 5.870186E01
1.000000E02, 5.928020E01
1.000000E02, 5.986138E01
1.000000E02, 6.044539E01
1.000000E02, 6.103223E01
1.000000E02, 6.162191E01
1.000000E02, 6.221443E01
1.000000E02, 6.280978E01
1.000000E02, 6.340796E01
1.000000E02, 6.400898E01
1.000000E02, 6.461284E01
1.000000E02, 6.521953E01
1.000000E02, 6.582905E01
1.000000E02, 6.644141E01
1.000000E02, 6.705661E01
1.000000E02, 6.767464E01
1.000000E02, 6.829550E01
1.000000E02, 6.891920E01
1.000000E02, 6.954574E01
1.000000E02, 7.017511E01
1.000000E02, 7.080731E01
1.000000E02, 7.144235E01
1.000000E02, 7.208023E01
1.000000E02, 7.272094E01
1.000000E02, 7.336448E01
1.000000E02, 7.401086E01
1.000000E02, 7.466008E01
1.000000E02, 7.531213E01
1.000000E02, 7.596701E01
1.000000E02, 7.662473E01
1.000000E02, 7.728529E01
1.000000E02, 7.794868E01
1.000000E02, 7.861490E01
1.000000E02, 7.928396E01
1.000000E02, 7.995586E01
1.000000E02, 8.063059E01
1.000000E02, 8.130815E01
1.000000E02, 8.198855E01
1.000000E02, 8.267179E01
1.000000E02, 8.335786E01
1.000000E02, 8.404676E01
1.000000E02, 8.473850E01
1.000000E02, 8.543308E01
1.000000E02, 8.613049E01
1.000000E02, 8.683073E01
1.000000E02, 8.753381E01
1.000000E02, 8.823973E01
1.000000E02, 8.894848E01
1.000000E02, 8.966006E01
1.000000E02, 9.037448E01
1.000000E02, 9.109174E01
1.000000E02, 9.181183E01
1.000000E02, 9.253475E01
1.000000E02, 9.326051E01
1.000000E02, 9.398911E01
1.000000E02, 9.472054E01
1.000000E02, 9.545480E01
1.000000E02, 9.619190E01
1.000000E02, 9.693184E01
1.000000E02, 9.767461E01
1.000000E02, 9.842021E01
1.000000E02, 9.916865E01
1.000000E02, 9.991993E01
1.000000E02, 1.006740E02
1.000000E02, 1.014310E02
1.000000E02, 1.021908E02
1.000000E02, 1.029534E02
1.000000E02, 1.037188E02
1.000000E02, 1.044871E02
1.000000E02, 1.052582E02
1.000000E02, 1.060322E02
1.000000E02, 1.068090E02
1.000000E02, 1.075886E02
1.000000E02, 1.083711E02
1.000000E02, 1.091564E02
1.000000E02, 1.099445E02
1.000000E02, 1.107355E02
1.000000E02, 1.115293E02
1.000000E02, 1.123259E02
1.000000E02, 1.131254E02
1.000000E02, 1.139277E02
1.000000E02, 1.147328E02
1.000000E02, 1.155408E02
1.000000E02, 1.163516E02
1.000000E02, 1.171652E02
1.000000E02, 1.179817E02
1.000000E02, 1.188010E02
1.000000E02, 1.196232E02
1.000000E02, 1.204482E02
1.000000E02, 1.212760E02
1.000000E02, 1.221066E02
1.000000E02, 1.229401E02
1.000000E02, 1.237765E02
1.000000E02, 1.246156E02
1.000000E02, 1.254576E02
1.000000E02, 1.263024E02
1.000000E02, 1.271501E02
1.000000E02, 1.280006E02
1.000000E02, 1.288539E02
1.000000E02, 1.297101E02
1.000000E02, 1.305691E02
1.000000E02, 1.314310E02
1.000000E02, 1.322956E02
1.000000E02, 1.331631E02
1.000000E02, 1.340335E02
1.000000E02, 1.349067E02
1.000000E02, 1.357827E02
1.000000E02, 1.366615E02
1.000000E02, 1.375432E02
1.000000E02, 1.384277E02
1.000000E02, 1.393151E02
1.000000E02, 1.402053E02
1.000000E02, 1.410983E02
1.000000E02, 1.419942E02
1.000000E02, 1.428929E02
1.000000E02, 1.437944E02
1.000000E02, 1.446988E02
1.000000E02, 1.456060E02
1.000000E02, 1.465160E02
1.000000E02, 1.474289E02
1.000000E02, 1.483446E02
1.000000E02, 1.492631E02
1.000000E02, 1.501845E02
1.000000E02, 1.511087E02
1.000000E02, 1.520357E02
1.000000E02, 1.529656E02
1.000000E02, 1.538983E02
1.000000E02, 1.548339E02
1.000000E02, 1.557723E02
1.000000E02, 1.567135E02
1.000000E02, 1.576575E02
1.000000E02, 1.586044E02
1.000000E02, 1.595542E02
1.000000E02, 1.605067E02
1.000000E02, 1.614621E02
1.000000E02, 1.624203E02
1.000000E02, 1.633814E02
1.000000E02, 1.643453E02
1.000000E02, 1.653120E02
1.000000E02, 1.662816E02
1.000000E02, 1.672540E02
1.000000E02, 1.682293E02
1.000000E02, 1.692073E02
1.000000E02, 1.701882E02
1.000000E02, 1.711720E02
1.000000E02, 1.721586E02
1.000000E02, 1.731480E02
1.000000E02, 1.741402E02
1.000000E02, 1.751353E02
1.000000E02, 1.761332E02
1.000000E02, 1.771340E02
1.000000E02, 1.781376E02
1.000000E02, 1.791440E02
1.000000E02, 1.801533E02
1.000000E02, 1.811654E02
1.000000E02, 1.821803E02
1.000000E02, 1.831981E02
1.000000E02, 1.842187E02
1.000000E02, 1.852421E02
1.000000E02, 1.862684E02
1.000000E02, 1.872975E02
1.000000E02, 1.883294E02
1.000000E02, 1.893642E02
1.000000E02, 1.904018E02
1.000000E02, 1.914422E02
1.000000E02, 1.924855E02
1.000000E02, 1.935316E02
1.000000E02, 1.945806E02
1.000000E02, 1.956324E02
1.000000E02, 1.966870E02
1.000000E02, 1.977444E02
1.000000E02, 1.988047E02
1.000000E02, 1.998679E02
1.000000E02, 2.009338E02
1.000000E02, 2.020026E02
1.000000E02, 2.030742E02
1.000000E02, 2.041487E02
1.000000E02, 2.052260E02
1.000000E02, 2.063061E02
1.000000E02, 2.073891E02
1.000000E02, 2.084749E02
1.000000E02, 2.095636E02
1.000000E02, 2.106550E02
1.000000E02, 2.117493E02
1.000000E02, 2.128465E02
1.000000E02, 2.139465E02
1.000000E02, 2.150493E02
1.000000E02, 2.161549E02
1.000000E02, 2.172634E02
1.000000E02, 2.183747E02
1.000000E02, 2.194889E02
1.000000E02, 2.206059E02
1.000000E02, 2.217257E02
1.000000E02, 2.228484E02
1.000000E02, 2.239739E02
1.000000E02, 2.251022E02
1.000000E02, 2.262334E02
1.000000E02, 2.273674E02
1.000000E02, 2.285042E02
1.000000E02, 2.296439E02
1.000000E02, 2.307864E02
1.000000E02, 2.319317E02
1.000000E02, 2.330799E02
1.000000E02, 2.342309E02
1.000000E02, 2.353847E02
1.000000E02, 2.365414E02
1.000000E02, 2.377009E02
1.000000E02, 2.388633E02
1.000000E02, 2.400285E02
1.000000E02, 2.411965E02
1.000000E02, 2.423673E02
1.000000E02, 2.435410E02
1.000000E02, 2.447176E02
1.000000E02, 2.458969E02
1.000000E02, 2.470791E02
1.000000E02, 2.482641E02
1.000000E02, 2.494520E02
1.000000E02, 2.506427E02
1.000000E02, 2.518362E02
1.000000E02, 2.530326E02
1.000000E02, 2.542318E02
1.000000E02, 2.554339E02
1.000000E02, 2.566387E02
1.000000E02, 2.578464E02
1.000000E02, 2.590570E02
1.000000E02, 2.602704E02
1.000000E02, 2.614866E02
1.000000E02, 2.627056E02
1.000000E02, 2.639275E02
1.000000E02, 2.651522E02
1.000000E02, 2.663798E02
1.000000E02, 2.676102E02
1.000000E02, 2.688434E02
1.000000E02, 2.700795E02
1.000000E02, 2.713184E02
1.000000E02, 2.725601E02
1.000000E02, 2.738047E02
1.000000E02, 2.750521E02
1.000000E02, 2.763023E02
1.000000E02, 2.775554E02
1.000000E02, 2.788113E02
1.000000E02, 2.800700E02
1.000000E02, 2.813316E02
1.000000E02, 2.825960E02
1.000000E02, 2.838632E02
1.000000E02, 2.851333E02
1.000000E02, 2.864062E02
1.000000E02, 2.876820E02
1.000000E02, 2.889606E02
1.000000E02, 2.902420E02
1.000000E02, 2.915262E02
1.000000E02, 2.928133E02
1.000000E02, 2.941033E02
1.000000E02, 2.953960E02
1.000000E02, 2.966916E02
1.000000E02, 2.979900E02
1.000000E02, 2.992913E02
1.000000E02, 3.005954E02
1.000000E02, 3.019023E02
1.000000E02, 3.032121E02
1.000000E02, 3.045247E02
1.000000E02, 3.058402E02
1.000000E02, 3.071584E02
1.000000E02, 3.084795E02
1.000000E02, 3.098035E02
1.000000E02, 3.111303E02
1.000000E02, 3.124599E02
1.000000E02, 3.137923E02
1.000000E02, 3.151276E02
1.000000E02, 3.164657E02
1.000000E02, 3.178067E02
1.000000E02, 3.191505E02
1.000000E02, 3.204971E02
1.000000E02, 3.218466E02
1.000000E02, 3.231989E02
1.000000E02, 3.245540E02
1.000000E02, 3.259120E02
1.000000E02, 3.272728E02
1.000000E02, 3.286364E02
1.000000E02, 3.300029E02
1.000000E02, 3.313722E02
1.000000E02, 3.327443E02
1.000000E02, 3.341193E02
1.000000E02, 3.354971E02
1.000000E02, 3.368777E02
1.000000E02, 3.382612E02
1.000000E02, 3.396475E02
1.000000E02, 3.410367E02
1.000000E02, 3.424287E02
1.000000E02, 3.438235E02
1.000000E02, 3.452211E02
1.000000E02, 3.466216E02
1.000000E02, 3.480250E02
1.000000E02, 3.494311E02
1.000000E02, 3.508401E02
1.000000E02, 3.522519E02
1.000000E02, 3.536666E02
1.000000E02, 3.550841E02
1.000000E02, 3.565044E02
1.000000E02, 3.579276E02
1.000000E02, 3.593536E02
1.000000E02, 7.824544E-01
1.000000E02, 2.214129E00
1.000000E02, 3.648639E00
1.000000E02, 5.085984E00
1.000000E02, 6.526164E00
1.000000E02, 7.969179E00
1.000000E02, 9.415029E00
1.000000E02, 1.086371E01
1.000000E02, 1.231523E01
1.000000E02, 1.376959E01
1.000000E02, 1.522678E01
1.000000E02, 1.668680E01
1.000000E02, 1.814966E01
1.000000E02, 1.961536E01
1.000000E02, 2.108389E01
1.000000E02, 2.255525E01
1.000000E02, 2.402945E01
1.000000E02, 2.550649E01
1.000000E02, 2.698636E01
1.000000E02, 2.846906E01
1.000000E02, 2.995460E01
1.000000E02, 3.144298E01
1.000000E02, 3.293419E01
1.000000E02, 3.442823E01
1.000000E02, 3.592511E01
1.000000E02, 3.742483E01
1.000000E02, 3.892738E01
1.000000E02, 4.043276E01
1.000000E02, 4.194098E01
1.000000E02, 4.345204E01
1.000000E02, 4.496593E01
1.000000E02, 4.648265E01
1.000000E02, 4.800221E01
1.000000E02, 4.952461E01
1.000000E02, 5.104984E01
1.000000E02, 5.257790E01
1.000000E02, 5.410880E01
1.000000E02, 5.564254E01
1.000000E02, 5.717911E01
1.000000E02, 5.871851E01
1.000000E02, 6.026075E01
1.000000E02, 6.180583E01
1.000000E02, 6.335374E01
1.000000E02, 6.490448E01
1.000000E02, 6.645806E01
1.000000E02, 6.801448E01
1.000000E02, 6.957373E01
1.000000E02, 7.113581E01
1.000000E02, 7.270073E01
1.000000E02, 7.426849E01
1.000000E02, 7.583908E01
1.000000E02, 7.741250E01
1.000000E02, 7.898876E01
1.000000E02, 8.056786E01
1.000000E02, 8.214979E01
1.000000E02, 8.373455E01
1.000000E02, 8.532215E01
1.000000E02, 8.691259E01
1.000000E02, 8.850586E01
1.000000E02, 9.010196E01
1.000000E02, 9.170090E01
1.000000E02, 9.330268E01
1.000000E02, 9.490729E01
1.000000E02, 9.651473E01
1.000000E02, 9.812501E01
1.000000E02, 9.973813E01
1.000000E02, 1.013541E02
1.000000E02, 1.029729E02
1.000000E02, 1.045945E02
1.000000E02, 1.062189E02
1.000000E02, 1.078462E02
1.000000E02, 1.094764E02
1.000000E02, 1.111093E02
1.000000E02, 1.127451E02
1.000000E02, 1.143837E02
1.000000E02, 1.160252E02
1.000000E02, 1.176695E02
1.000000E02, 1.193166E02
1.000000E02, 1.209666E02
1.000000E02, 1.226194E02
1.000000E02, 1.242751E02
1.000000E02, 1.259335E02
1.000000E02, 1.275948E02
1.000000E02, 1.292590E02
1.000000E02, 1.309260E02
1.000000E02, 1.325958E02
1.000000E02, 1.342684E02
1.000000E02, 1.359439E02
1.000000E02, 1.376222E02
1.000000E02, 1.393034E02
1.000000E02, 1.409874E02
1.000000E02, 1.426742E02
1.000000E02, 1.443639E02
1.000000E02, 1.460564E02
1.000000E02, 1.477517E02
1.000000E02, 1.494499E02
1.000000E02, 1.511509E02
9.999923E01, 1.528547E02
9.999690E01, 1.545614E02
9.999303E01, 1.562709E02
9.998760E01, 1.579832E02
9.998063E01, 1.596984E02
9.997210E01, 1.614164E02
9.996203E01, 1.631372E02
9.995041E01, 1.648609E02
9.993724E01, 1.665874E02
9.992252E01, 1.683168E02
9.990625E01, 1.700490E02
9.988843E01, 1.717840E02
9.986906E01, 1.735218E02
9.984815E01, 1.752625E02
9.982569E01, 1.770061E02
9.980168E01, 1.787524E02
9.977613E01, 1.805016E02
9.974903E01, 1.822536E02
9.972038E01, 1.840085E02
9.969019E01, 1.857662E02
9.965845E01, 1.875267E02
9.962517E01, 1.892901E02
9.959034E01, 1.910563E02
9.955397E01, 1.928254E02
9.951606E01, 1.945972E02
9.947660E01, 1.963719E02
9.943561E01, 1.981495E02
9.939307E01, 1.999299E02
9.934899E01, 2.017131E02
9.930337E01, 2.034991E02
9.925621E01, 2.052880E02
9.920752E01, 2.070797E02
9.915728E01, 2.088743E02
9.910551E01, 2.106717E02
9.905221E01, 2.124719E02
9.899737E01, 2.142750E02
9.894099E01, 2.160809E02
9.888308E01, 2.178896E02
9.882364E01, 2.197012E02
9.876267E01, 2.215156E02
9.870016E01, 2.233328E02
9.863613E01, 2.251529E02
9.857057E01, 2.269758E02
9.850348E01, 2.288015E02
9.843486E01, 2.306301E02
9.836472E01, 2.324615E02
9.829305E01, 2.342957E02
9.821986E01, 2.361328E02
9.814515E01, 2.379727E02
9.806892E01, 2.398155E02
9.799116E01, 2.416611E02
9.791189E01, 2.435095E02
9.783110E01, 2.453607E02
9.774879E01, 2.472148E02
9.766497E01, 2.490718E02
9.757964E01, 2.509315E02
9.749279E01, 2.527941E02
9.740443E01, 2.546595E02
9.731457E01, 2.565278E02
9.722319E01, 2.583989E02
9.713031E01, 2.602728E02
9.703592E01, 2.621496E02
9.694003E01, 2.640292E02
9.684263E01, 2.659117E02
9.674374E01, 2.677969E02
9.664334E01, 2.696850E02
9.654145E01, 2.715760E02
9.643806E01, 2.734698E02
9.633318E01, 2.753664E02
9.622680E01, 2.772658E02
9.611893E01, 2.791681E02
9.600957E01, 2.810732E02
9.589873E01, 2.829812E02
9.578640E01, 2.848920E02
9.567258E01, 2.868056E02
9.555728E01, 2.887221E02
9.544050E01, 2.906414E02
9.532224E01, 2.925635E02
9.520250E01, 2.944885E02
9.508129E01, 2.964163E02
9.495861E01, 2.983469E02
9.483445E01, 3.002804E02
9.470882E01, 3.022167E02
9.458172E01, 3.041558E02
9.445316E01, 3.060978E02
9.432314E01, 3.080426E02
9.419165E01, 3.099902E02
9.405870E01, 3.119407E02
9.392430E01, 3.138940E02
9.378844E01, 3.158502E02
9.365112E01, 3.178092E02
9.351236E01, 3.197710E02
9.337214E01, 3.217356E02
9.323048E01, 3.237031E02
9.308737E01, 3.256735E02
9.294283E01, 3.276466E02
9.279684E01, 3.296226E02
9.264941E01, 3.316014E02
9.250054E01, 3.335831E02
9.235024E01, 3.355676E02
9.219852E01, 3.375549E02
9.204536E01, 3.395451E02
9.189077E01, 3.415381E02
9.173476E01, 3.435340E02
9.157733E01, 3.455326E02
9.141848E01, 3.475341E02
9.125822E01, 3.495385E02
9.109653E01, 3.515457E02
9.093344E01, 3.535557E02
9.076894E01, 3.555685E02
9.060303E01, 3.575842E02
9.043572E01, 3.596027E02
9.026700E01, 1.624089E00
9.009689E01, 3.648279E00
8.992538E01, 5.675304E00
8.975247E01, 7.705164E00
8.957818E01, 9.737859E00
8.940249E01, 1.177339E01
8.922542E01, 1.381175E01
8.904697E01, 1.585295E01
8.886714E01, 1.789699E01
8.868593E01, 1.994386E01
8.850335E01, 2.199356E01
8.831939E01, 2.404610E01
8.813407E01, 2.610148E01
8.794738E01, 2.815969E01
8.775932E01, 3.022073E01
8.756991E01, 3.228461E01
8.737914E01, 3.435133E01
8.718701E01, 3.642088E01
8.699354E01, 3.849326E01
8.679871E01, 4.056848E01
8.660254E01, 4.264654E01
8.640503E01, 4.472743E01
8.620618E01, 4.681115E01
8.600599E01, 4.889771E01
8.580447E01, 5.098711E01
8.560162E01, 5.307934E01
8.539744E01, 5.517440E01
8.519194E01, 5.727230E01
8.498512E01, 5.937304E01
8.477698E01, 6.147661E01
8.456753E01, 6.358301E01
8.435677E01, 6.569225E01
8.414470E01, 6.780433E01
8.393132E01, 6.991924E01
8.371665E01, 7.203698E01
8.350068E01, 7.415756E01
8.328341E01, 7.628098E01
8.306485E01, 7.840723E01
8.284501E01, 8.053631E01
8.262388E01, 8.266823E01
8.240147E01, 8.480299E01
8.217778E01, 8.694058E01
8.195282E01, 8.908100E01
8.172659E01, 9.122426E01
8.149909E01, 9.337036E01
8.127033E01, 9.551929E01
8.104031E01, 9.767105E01
8.080904E01, 9.982565E01
8.057651E01, 1.019831E02
8.034273E01, 1.041434E02
8.010771E01, 1.063065E02
7.987145E01, 1.084724E02
7.963395E01, 1.106412E02
7.939521E01, 1.128128E02
7.915524E01, 1.149872E02
7.891405E01, 1.171645E02
7.867163E01, 1.193446E02
7.842800E01, 1.215276E02
7.818315E01, 1.237134E02
7.793709E01, 1.259020E02
7.768981E01, 1.280934E02
7.744134E01, 1.302877E02
7.719167E01, 1.324849E02
7.694079E01, 1.346848E02
7.668873E01, 1.368876E02
7.643548E01, 1.390932E02
7.618104E01, 1.413017E02
7.592542E01, 1.435130E02
7.566863E01, 1.457271E02
7.541066E01, 1.479441E02
7.515152E01, 1.501639E02
7.489122E01, 1.523866E02
7.462976E01, 1.546120E02
7.436714E01, 1.568403E02
7.410337E01, 1.590715E02
7.383845E01, 1.613055E02
7.357239E01, 1.635423E02
7.330519E01, 1.657819E02
7.303685E01, 1.680244E02
7.276738E01, 1.702697E02
7.249678E01, 1.725179E02
7.222505E01, 1.747689E02
7.195221E01, 1.770227E02
7.167825E01, 1.792794E02
7.140318E01, 1.815389E02
7.112701E01, 1.838012E02
7.084973E01, 1.860664E02
7.057135E01, 1.883344E02
7.029188E01, 1.906052E02
7.001132E01, 1.928789E02
6.972968E01, 1.951554E02
6.944696E01, 1.974347E02
6.916315E01, 1.997169E02
6.887828E01, 2.020019E02
6.859234E01, 2.042897E02
6.830534E01, 2.065804E02
6.801727E01, 2.088739E02
6.772816E01, 2.111703E02
6.743799E01, 2.134695E02
6.714678E01, 2.157715E02
6.685453E01, 2.180763E02
6.656124E01, 2.203840E02
6.626692E01, 2.226946E02
6.597157E01, 2.250079E02
6.567520E01, 2.273241E02
6.537782E01, 2.296431E02
6.507941E01, 2.319650E02
6.478001E01, 2.342897E02
6.447959E01, 2.366172E02
6.417818E01, 2.389476E02
6.387577E01, 2.412808E02
6.357237E01, 2.436169E02
6.326799E01, 2.459557E02
6.296263E01, 2.482974E02
6.265629E01, 2.506420E02
6.234898E01, 2.529894E02
6.204070E01, 2.553396E02
6.173147E01, 2.576926E02
6.142127E01, 2.600485E02
6.111012E01, 2.624072E02
6.079803E01, 2.647688E02
6.048499E01, 2.671332E02
6.017102E01, 2.695004E02
5.985612E01, 2.718705E02
5.954028E01, 2.742434E02
5.922353E01, 2.766191E02
5.890585E01, 2.789977E02
5.858726E01, 2.813791E02
5.826777E01, 2.837633E02
5.794737E01, 2.861504E02
5.762607E01, 2.885403E02
5.730388E01, 2.909330E02
5.698081E01, 2.933286E02
5.665684E01, 2.957270E02
5.633201E01, 2.981282E02
5.600629E01, 3.005323E02
5.567971E01, 3.029392E02
5.535227E01, 3.053490E02
5.502397E01, 3.077616E02
5.469482E01, 3.101770E02
5.436481E01, 3.125952E02
5.403397E01, 3.150163E02
5.370229E01, 3.174403E02
5.336978E01, 3.198670E02
5.303643E01, 3.222966E02
5.270227E01, 3.247290E02
5.236729E01, 3.271643E02
5.203150E01, 3.296024E02
5.169490E01, 3.320433E02
5.135750E01, 3.344871E02
5.101931E01, 3.369337E02
5.068032E01, 3.393832E02
5.034055E01, 3.418354E02
5.000000E01, 3.442905E02
4.965867E01, 3.467485E02
4.931658E01, 3.492093E02
4.897372E01, 3.516729E02
4.863010E01, 3.541393E02
4.828573E01, 3.566086E02
4.794060E01, 3.590807E02
4.759474E01, 1.555689E00
4.724814E01, 4.033479E00
4.690080E01, 6.514104E00
4.655274E01, 8.997564E00
4.620396E01, 1.148386E01
4.585446E01, 1.397299E01
4.550425E01, 1.646495E01
4.515334E01, 1.895975E01
4.480172E01, 2.145739E01
4.444941E01, 2.395786E01
4.409641E01, 2.646116E01
4.374273E01, 2.896730E01
4.338837E01, 3.147628E01
4.303334E01, 3.398809E01
4.267764E01, 3.650273E01
4.232128E01, 3.902021E01
4.196427E01, 4.154053E01
4.160660E01, 4.406368E01
4.124829E01, 4.658966E01
4.088934E01, 4.911848E01
4.052975E01, 5.165014E01
4.016954E01, 5.418463E01
3.980871E01, 5.672195E01
3.944726E01, 5.926211E01
3.908519E01, 6.180511E01
3.872252E01, 6.435094E01
3.835925E01, 6.689960E01
3.799539E01, 6.945110E01
3.763094E01, 7.200544E01
3.726590E01, 7.456261E01
3.690029E01, 7.712261E01
3.653410E01, 7.968545E01
3.616735E01, 8.225113E01
3.580004E01, 8.481964E01
3.543217E01, 8.739098E01
3.506376E01, 8.996516E01
3.469480E01, 9.254218E01
3.432530E01, 9.512203E01
3.395527E01, 9.770471E01
3.358471E01, 1.002902E02
3.321364E01, 1.028786E02
3.284205E01, 1.054698E02
3.246995E01, 1.080638E02
3.209734E01, 1.106607E02
3.172424E01, 1.132604E02
3.135065E01, 1.158629E02
3.097657E01, 1.184683E02
3.060201E01, 1.210765E02
3.022698E01, 1.236875E02
2.985148E01, 1.263014E02
2.947552E01, 1.289181E02
2.909910E01, 1.315376E02
2.872223E01, 1.341600E02
2.834491E01, 1.367852E02
2.796715E01, 1.394132E02
2.758896E01, 1.420441E02
2.721035E01, 1.446778E02
2.683131E01, 1.473144E02
2.645185E01, 1.499538E02
2.607199E01, 1.525960E02
2.569172E01, 1.552410E02
2.531105E01, 1.578889E02
2.492999E01, 1.605397E02
2.454855E01, 1.631932E02
2.416672E01, 1.658496E02
2.378452E01, 1.685088E02
2.340195E01, 1.711709E02
2.301902E01, 1.738358E02
2.263573E01, 1.765035E02
2.225209E01, 1.791741E02
2.186811E01, 1.818475E02
2.148379E01, 1.845238E02
2.109913E01, 1.872028E02
2.071415E01, 1.898847E02
2.032884E01, 1.925695E02
1.994322E01, 1.952571E02
1.955729E01, 1.979475E02
1.917106E01, 2.006407E02
1.878453E01, 2.033368E02
1.839771E01, 2.060357E02
1.801061E01, 2.087375E02
1.762323E01, 2.114421E02
1.723557E01, 2.141495E02
1.684764E01, 2.168598E02
1.645946E01, 2.195729E02
1.607102E01, 2.222888E02
1.568233E01, 2.250076E02
1.529340E01, 2.277292E02
1.490423E01, 2.304536E02
1.451483E01, 2.331809E02
1.412520E01, 2.359110E02
1.373536E01, 2.386439E02
1.334530E01, 2.413797E02
1.295503E01, 2.441183E02
1.256457E01, 2.468597E02
1.217391E01, 2.496040E02
1.178306E01, 2.523511E02
1.139203E01, 2.551011E02
1.100082E01, 2.578539E02
1.060944E01, 2.606095E02
1.021790E01, 2.633679E02
9.826200E00, 2.661292E02
9.434347E00, 2.688934E02
9.042348E00, 2.716603E02
8.650208E00, 2.744301E02
8.257935E00, 2.772027E02
7.865533E00, 2.799782E02
7.473009E00, 2.827565E02
7.080370E00, 2.855376E02
6.687621E00, 2.883216E02
6.294768E00, 2.911084E02
5.901818E00, 2.938981E02
5.508776E00, 2.966905E02
5.115649E00, 2.994858E02
4.722442E00, 3.022840E02
4.329163E00, 3.050850E02
3.935816E00, 3.078888E02
3.542408E00, 3.106954E02
3.148946E00, 3.135049E02
2.755434E00, 3.163172E02
2.361880E00, 3.191324E02
1.968289E00, 3.219504E02
1.574668E00, 3.247712E02
1.181022E00, 3.275949E02
7.873584E-01, 3.304214E02
3.936823E-01, 3.332507E02
0.000000E00, 3.360829E02
##END=
