# Supplementary material for: Curvisetone—A Male-Specific Tricyclic nor-Diterpenoid from the Springtail Sinella curviseta
Source: J Nat Prod. 2025 Mar 12;88(3):857–61. doi: 10.1021/acs.jnatprod.4c01432 (PMC11959583; doi:10.1021/acs.jnatprod.4c01432)
Supplement: Supplementary file 2 — np4c01432_si_002.zip [file np4c01432_si_002.zip › FID for publication/Curvisetone/1H,13C-HSQC/lists/wave/Crp42,1.5,20.2]

##TITLE= sm. Chirp: 42kHz, 1.5ms
##JCAMP-DX= 5.00 Bruker JCAMP library
##DATA TYPE= Shape Data
##ORIGIN= Bruker BioSpin GmbH
##OWNER= <demo>
##DATE= 2010/01/21
##TIME= 18:37:35
##$SHAPE_PARAMETERS= Type: SmoothedChirp ; Total Sweep-Width [Hz] 42000.0 ; Length of Pulse [usec] 1500.0 ; % to be smoothed 20.0 ; 1=High to low field, -1=Low to high field -1.0 ; smoothing 0.0
##MINX= 0.000000E00
##MAXX= 1.000000E02
##MINY= 7.087500E-04
##MAXY= 3.592055E02
##$SHAPE_EXMODE= Adiabatic
##$SHAPE_TOTROT= 1.800000E02
##$SHAPE_TYPE= Inversion
##$SHAPE_USER_DEF= 
##$SHAPE_REPHFAC= 
##$SHAPE_BWFAC= 4.974000E01
##$SHAPE_BWFAC50= 
##$SHAPE_INTEGFAC= 9.116510E-02
##$SHAPE_MODE= 0
##NPOINTS= 2000
##XYPOINTS= (XY..XY)
0.000000E00, 3.121657E02
3.936823E-01, 3.065014E02
7.873584E-01, 3.008427E02
1.181022E00, 2.951897E02
1.574668E00, 2.895424E02
1.968289E00, 2.839008E02
2.361880E00, 2.782648E02
2.755434E00, 2.726345E02
3.148946E00, 2.670098E02
3.542408E00, 2.613909E02
3.935816E00, 2.557776E02
4.329163E00, 2.501699E02
4.722442E00, 2.445680E02
5.115649E00, 2.389717E02
5.508776E00, 2.333811E02
5.901818E00, 2.277961E02
6.294768E00, 2.222168E02
6.687621E00, 2.166432E02
7.080370E00, 2.110753E02
7.473009E00, 2.055130E02
7.865533E00, 1.999564E02
8.257935E00, 1.944055E02
8.650208E00, 1.888602E02
9.042348E00, 1.833206E02
9.434347E00, 1.777867E02
9.826200E00, 1.722585E02
1.021790E01, 1.667359E02
1.060944E01, 1.612190E02
1.100082E01, 1.557077E02
1.139203E01, 1.502022E02
1.178306E01, 1.447023E02
1.217391E01, 1.392080E02
1.256457E01, 1.337195E02
1.295503E01, 1.282366E02
1.334530E01, 1.227594E02
1.373536E01, 1.172878E02
1.412520E01, 1.118219E02
1.451483E01, 1.063617E02
1.490423E01, 1.009072E02
1.529340E01, 9.545831E01
1.568233E01, 9.001511E01
1.607102E01, 8.457758E01
1.645946E01, 7.914572E01
1.684764E01, 7.371953E01
1.723557E01, 6.829901E01
1.762323E01, 6.288416E01
1.801061E01, 5.747498E01
1.839771E01, 5.207147E01
1.878453E01, 4.667363E01
1.917106E01, 4.128146E01
1.955729E01, 3.589496E01
1.994322E01, 3.051413E01
2.032884E01, 2.513897E01
2.071415E01, 1.976948E01
2.109913E01, 1.440566E01
2.148379E01, 9.047509E00
2.186811E01, 3.695029E00
2.225209E01, 3.583482E02
2.263573E01, 3.530071E02
2.301902E01, 3.476716E02
2.340195E01, 3.423418E02
2.378452E01, 3.370177E02
2.416672E01, 3.316992E02
2.454855E01, 3.263864E02
2.492999E01, 3.210793E02
2.531105E01, 3.157779E02
2.569172E01, 3.104821E02
2.607199E01, 3.051920E02
2.645185E01, 2.999075E02
2.683131E01, 2.946288E02
2.721035E01, 2.893557E02
2.758896E01, 2.840882E02
2.796715E01, 2.788265E02
2.834491E01, 2.735704E02
2.872223E01, 2.683200E02
2.909910E01, 2.630752E02
2.947552E01, 2.578361E02
2.985148E01, 2.526027E02
3.022698E01, 2.473750E02
3.060201E01, 2.421529E02
3.097657E01, 2.369365E02
3.135065E01, 2.317258E02
3.172424E01, 2.265207E02
3.209734E01, 2.213213E02
3.246995E01, 2.161276E02
3.284205E01, 2.109396E02
3.321364E01, 2.057572E02
3.358471E01, 2.005805E02
3.395527E01, 1.954094E02
3.432530E01, 1.902441E02
3.469480E01, 1.850844E02
3.506376E01, 1.799303E02
3.543217E01, 1.747820E02
3.580004E01, 1.696393E02
3.616735E01, 1.645023E02
3.653410E01, 1.593709E02
3.690029E01, 1.542452E02
3.726590E01, 1.491252E02
3.763094E01, 1.440109E02
3.799539E01, 1.389022E02
3.835925E01, 1.337992E02
3.872252E01, 1.287019E02
3.908519E01, 1.236102E02
3.944726E01, 1.185242E02
3.980871E01, 1.134439E02
4.016954E01, 1.083693E02
4.052975E01, 1.033003E02
4.088934E01, 9.823697E01
4.124829E01, 9.317933E01
4.160660E01, 8.812736E01
4.196427E01, 8.308106E01
4.232128E01, 7.804043E01
4.267764E01, 7.300547E01
4.303334E01, 6.797618E01
4.338837E01, 6.295256E01
4.374273E01, 5.793461E01
4.409641E01, 5.292233E01
4.444941E01, 4.791572E01
4.480172E01, 4.291478E01
4.515334E01, 3.791951E01
4.550425E01, 3.292991E01
4.585446E01, 2.794598E01
4.620396E01, 2.296772E01
4.655274E01, 1.799513E01
4.690080E01, 1.302821E01
4.724814E01, 8.066959E00
4.759474E01, 3.111379E00
4.794060E01, 3.581615E02
4.828573E01, 3.532172E02
4.863010E01, 3.482787E02
4.897372E01, 3.433458E02
4.931658E01, 3.384185E02
4.965867E01, 3.334970E02
5.000000E01, 3.285811E02
5.034055E01, 3.236709E02
5.068032E01, 3.187663E02
5.101931E01, 3.138674E02
5.135750E01, 3.089742E02
5.169490E01, 3.040867E02
5.203150E01, 2.992048E02
5.236729E01, 2.943286E02
5.270227E01, 2.894581E02
5.303643E01, 2.845932E02
5.336978E01, 2.797340E02
5.370229E01, 2.748805E02
5.403397E01, 2.700327E02
5.436481E01, 2.651905E02
5.469482E01, 2.603540E02
5.502397E01, 2.555231E02
5.535227E01, 2.506980E02
5.567971E01, 2.458785E02
5.600629E01, 2.410646E02
5.633201E01, 2.362565E02
5.665684E01, 2.314540E02
5.698081E01, 2.266572E02
5.730388E01, 2.218660E02
5.762607E01, 2.170805E02
5.794737E01, 2.123007E02
5.826777E01, 2.075266E02
5.858726E01, 2.027581E02
5.890585E01, 1.979953E02
5.922353E01, 1.932382E02
5.954028E01, 1.884867E02
5.985612E01, 1.837409E02
6.017102E01, 1.790008E02
6.048499E01, 1.742664E02
6.079803E01, 1.695376E02
6.111012E01, 1.648145E02
6.142127E01, 1.600970E02
6.173147E01, 1.553853E02
6.204070E01, 1.506792E02
6.234898E01, 1.459787E02
6.265629E01, 1.412840E02
6.296263E01, 1.365949E02
6.326799E01, 1.319115E02
6.357237E01, 1.272337E02
6.387577E01, 1.225616E02
6.417818E01, 1.178952E02
6.447959E01, 1.132345E02
6.478001E01, 1.085794E02
6.507941E01, 1.039300E02
6.537782E01, 9.928628E01
6.567520E01, 9.464822E01
6.597157E01, 9.001583E01
6.626692E01, 8.538911E01
6.656124E01, 8.076806E01
6.685453E01, 7.615268E01
6.714678E01, 7.154297E01
6.743799E01, 6.693893E01
6.772816E01, 6.234056E01
6.801727E01, 5.774786E01
6.830534E01, 5.316083E01
6.859234E01, 4.857947E01
6.887828E01, 4.400378E01
6.916315E01, 3.943376E01
6.944696E01, 3.486941E01
6.972968E01, 3.031073E01
7.001132E01, 2.575772E01
7.029188E01, 2.121038E01
7.057135E01, 1.666871E01
7.084973E01, 1.213271E01
7.112701E01, 7.602379E00
7.140318E01, 3.077719E00
7.167825E01, 3.585587E02
7.195221E01, 3.540454E02
7.222505E01, 3.495378E02
7.249678E01, 3.450358E02
7.276738E01, 3.405395E02
7.303685E01, 3.360488E02
7.330519E01, 3.315639E02
7.357239E01, 3.270846E02
7.383845E01, 3.226109E02
7.410337E01, 3.181430E02
7.436714E01, 3.136807E02
7.462976E01, 3.092241E02
7.489122E01, 3.047731E02
7.515152E01, 3.003278E02
7.541066E01, 2.958882E02
7.566863E01, 2.914543E02
7.592542E01, 2.870260E02
7.618104E01, 2.826034E02
7.643548E01, 2.781865E02
7.668873E01, 2.737752E02
7.694079E01, 2.693696E02
7.719167E01, 2.649697E02
7.744134E01, 2.605755E02
7.768981E01, 2.561869E02
7.793709E01, 2.518040E02
7.818315E01, 2.474267E02
7.842800E01, 2.430552E02
7.867163E01, 2.386893E02
7.891405E01, 2.343290E02
7.915524E01, 2.299745E02
7.939521E01, 2.256256E02
7.963395E01, 2.212824E02
7.987145E01, 2.169448E02
8.010771E01, 2.126129E02
8.034273E01, 2.082867E02
8.057651E01, 2.039662E02
8.080904E01, 1.996513E02
8.104031E01, 1.953421E02
8.127033E01, 1.910386E02
8.149909E01, 1.867407E02
8.172659E01, 1.824485E02
8.195282E01, 1.781620E02
8.217778E01, 1.738812E02
8.240147E01, 1.696060E02
8.262388E01, 1.653365E02
8.284501E01, 1.610726E02
8.306485E01, 1.568145E02
8.328341E01, 1.525620E02
8.350068E01, 1.483151E02
8.371665E01, 1.440740E02
8.393132E01, 1.398385E02
8.414470E01, 1.356087E02
8.435677E01, 1.313845E02
8.456753E01, 1.271660E02
8.477698E01, 1.229532E02
8.498512E01, 1.187461E02
8.519194E01, 1.145446E02
8.539744E01, 1.103488E02
8.560162E01, 1.061587E02
8.580447E01, 1.019742E02
8.600599E01, 9.779543E01
8.620618E01, 9.362231E01
8.640503E01, 8.945486E01
8.660254E01, 8.529308E01
8.679871E01, 8.113697E01
8.699354E01, 7.698653E01
8.718701E01, 7.284176E01
8.737914E01, 6.870266E01
8.756991E01, 6.456923E01
8.775932E01, 6.044147E01
8.794738E01, 5.631938E01
8.813407E01, 5.220296E01
8.831939E01, 4.809221E01
8.850335E01, 4.398713E01
8.868593E01, 3.988772E01
8.886714E01, 3.579398E01
8.904697E01, 3.170591E01
8.922542E01, 2.762351E01
8.940249E01, 2.354678E01
8.957818E01, 1.947572E01
8.975247E01, 1.541033E01
8.992538E01, 1.135061E01
9.009689E01, 7.296559E00
9.026700E01, 3.248179E00
9.043572E01, 3.592055E02
9.060303E01, 3.551684E02
9.076894E01, 3.511371E02
9.093344E01, 3.471114E02
9.109653E01, 3.430913E02
9.125822E01, 3.390770E02
9.141848E01, 3.350683E02
9.157733E01, 3.310653E02
9.173476E01, 3.270679E02
9.189077E01, 3.230762E02
9.204536E01, 3.190902E02
9.219852E01, 3.151099E02
9.235024E01, 3.111352E02
9.250054E01, 3.071662E02
9.264941E01, 3.032029E02
9.279684E01, 2.992452E02
9.294283E01, 2.952932E02
9.308737E01, 2.913469E02
9.323048E01, 2.874063E02
9.337214E01, 2.834713E02
9.351236E01, 2.795420E02
9.365112E01, 2.756183E02
9.378844E01, 2.717004E02
9.392430E01, 2.677881E02
9.405870E01, 2.638814E02
9.419165E01, 2.599805E02
9.432314E01, 2.560852E02
9.445316E01, 2.521956E02
9.458172E01, 2.483116E02
9.470882E01, 2.444333E02
9.483445E01, 2.405607E02
9.495861E01, 2.366938E02
9.508129E01, 2.328325E02
9.520250E01, 2.289769E02
9.532224E01, 2.251270E02
9.544050E01, 2.212827E02
9.555728E01, 2.174441E02
9.567258E01, 2.136112E02
9.578640E01, 2.097840E02
9.589873E01, 2.059624E02
9.600957E01, 2.021465E02
9.611893E01, 1.983362E02
9.622680E01, 1.945317E02
9.633318E01, 1.907328E02
9.643806E01, 1.869395E02
9.654145E01, 1.831520E02
9.664334E01, 1.793701E02
9.674374E01, 1.755939E02
9.684263E01, 1.718233E02
9.694003E01, 1.680584E02
9.703592E01, 1.642992E02
9.713031E01, 1.605457E02
9.722319E01, 1.567978E02
9.731457E01, 1.530556E02
9.740443E01, 1.493191E02
9.749279E01, 1.455882E02
9.757964E01, 1.418630E02
9.766497E01, 1.381435E02
9.774879E01, 1.344297E02
9.783110E01, 1.307215E02
9.791189E01, 1.270190E02
9.799116E01, 1.233221E02
9.806892E01, 1.196310E02
9.814515E01, 1.159455E02
9.821986E01, 1.122656E02
9.829305E01, 1.085915E02
9.836472E01, 1.049230E02
9.843486E01, 1.012602E02
9.850348E01, 9.760301E01
9.857057E01, 9.395153E01
9.863613E01, 9.030572E01
9.870016E01, 8.666558E01
9.876267E01, 8.303111E01
9.882364E01, 7.940231E01
9.888308E01, 7.577918E01
9.894099E01, 7.216172E01
9.899737E01, 6.854993E01
9.905221E01, 6.494381E01
9.910551E01, 6.134336E01
9.915728E01, 5.774858E01
9.920752E01, 5.415947E01
9.925621E01, 5.057603E01
9.930337E01, 4.699826E01
9.934899E01, 4.342616E01
9.939307E01, 3.985973E01
9.943561E01, 3.629897E01
9.947660E01, 3.274388E01
9.951606E01, 2.919446E01
9.955397E01, 2.565071E01
9.959034E01, 2.211263E01
9.962517E01, 1.858022E01
9.965845E01, 1.505348E01
9.969019E01, 1.153241E01
9.972038E01, 8.017009E00
9.974903E01, 4.507279E00
9.977613E01, 1.003219E00
9.980168E01, 3.575048E02
9.982569E01, 3.540121E02
9.984815E01, 3.505251E02
9.986906E01, 3.470437E02
9.988843E01, 3.435680E02
9.990625E01, 3.400979E02
9.992252E01, 3.366336E02
9.993724E01, 3.331749E02
9.995041E01, 3.297218E02
9.996203E01, 3.262745E02
9.997210E01, 3.228328E02
9.998063E01, 3.193968E02
9.998760E01, 3.159664E02
9.999303E01, 3.125417E02
9.999690E01, 3.091227E02
9.999923E01, 3.057094E02
1.000000E02, 3.023017E02
1.000000E02, 2.988997E02
1.000000E02, 2.955034E02
1.000000E02, 2.921127E02
1.000000E02, 2.887277E02
1.000000E02, 2.853484E02
1.000000E02, 2.819748E02
1.000000E02, 2.786068E02
1.000000E02, 2.752445E02
1.000000E02, 2.718878E02
1.000000E02, 2.685369E02
1.000000E02, 2.651916E02
1.000000E02, 2.618519E02
1.000000E02, 2.585180E02
1.000000E02, 2.551897E02
1.000000E02, 2.518671E02
1.000000E02, 2.485501E02
1.000000E02, 2.452388E02
1.000000E02, 2.419332E02
1.000000E02, 2.386333E02
1.000000E02, 2.353390E02
1.000000E02, 2.320504E02
1.000000E02, 2.287675E02
1.000000E02, 2.254902E02
1.000000E02, 2.222186E02
1.000000E02, 2.189527E02
1.000000E02, 2.156925E02
1.000000E02, 2.124379E02
1.000000E02, 2.091890E02
1.000000E02, 2.059457E02
1.000000E02, 2.027082E02
1.000000E02, 1.994763E02
1.000000E02, 1.962500E02
1.000000E02, 1.930295E02
1.000000E02, 1.898146E02
1.000000E02, 1.866054E02
1.000000E02, 1.834018E02
1.000000E02, 1.802039E02
1.000000E02, 1.770117E02
1.000000E02, 1.738252E02
1.000000E02, 1.706443E02
1.000000E02, 1.674691E02
1.000000E02, 1.642996E02
1.000000E02, 1.611357E02
1.000000E02, 1.579775E02
1.000000E02, 1.548250E02
1.000000E02, 1.516782E02
1.000000E02, 1.485370E02
1.000000E02, 1.454015E02
1.000000E02, 1.422716E02
1.000000E02, 1.391475E02
1.000000E02, 1.360290E02
1.000000E02, 1.329161E02
1.000000E02, 1.298090E02
1.000000E02, 1.267075E02
1.000000E02, 1.236117E02
1.000000E02, 1.205215E02
1.000000E02, 1.174370E02
1.000000E02, 1.143582E02
1.000000E02, 1.112851E02
1.000000E02, 1.082176E02
1.000000E02, 1.051558E02
1.000000E02, 1.020997E02
1.000000E02, 9.904922E01
1.000000E02, 9.600443E01
1.000000E02, 9.296531E01
1.000000E02, 8.993186E01
1.000000E02, 8.690408E01
1.000000E02, 8.388197E01
1.000000E02, 8.086553E01
1.000000E02, 7.785476E01
1.000000E02, 7.484966E01
1.000000E02, 7.185023E01
1.000000E02, 6.885647E01
1.000000E02, 6.586838E01
1.000000E02, 6.288596E01
1.000000E02, 5.990921E01
1.000000E02, 5.693813E01
1.000000E02, 5.397272E01
1.000000E02, 5.101298E01
1.000000E02, 4.805891E01
1.000000E02, 4.511051E01
1.000000E02, 4.216778E01
1.000000E02, 3.923072E01
1.000000E02, 3.629933E01
1.000000E02, 3.337361E01
1.000000E02, 3.045356E01
1.000000E02, 2.753918E01
1.000000E02, 2.463047E01
1.000000E02, 2.172743E01
1.000000E02, 1.883006E01
1.000000E02, 1.593836E01
1.000000E02, 1.305233E01
1.000000E02, 1.017197E01
1.000000E02, 7.297279E00
1.000000E02, 4.428259E00
1.000000E02, 1.564909E00
1.000000E02, 3.587072E02
1.000000E02, 3.558552E02
1.000000E02, 3.530089E02
1.000000E02, 3.501682E02
1.000000E02, 3.473332E02
1.000000E02, 3.445039E02
1.000000E02, 3.416802E02
1.000000E02, 3.388622E02
1.000000E02, 3.360499E02
1.000000E02, 3.332433E02
1.000000E02, 3.304423E02
1.000000E02, 3.276470E02
1.000000E02, 3.248573E02
1.000000E02, 3.220734E02
1.000000E02, 3.192951E02
1.000000E02, 3.165224E02
1.000000E02, 3.137555E02
1.000000E02, 3.109942E02
1.000000E02, 3.082386E02
1.000000E02, 3.054886E02
1.000000E02, 3.027443E02
1.000000E02, 3.000057E02
1.000000E02, 2.972728E02
1.000000E02, 2.945455E02
1.000000E02, 2.918239E02
1.000000E02, 2.891080E02
1.000000E02, 2.863977E02
1.000000E02, 2.836931E02
1.000000E02, 2.809942E02
1.000000E02, 2.783010E02
1.000000E02, 2.756134E02
1.000000E02, 2.729315E02
1.000000E02, 2.702552E02
1.000000E02, 2.675847E02
1.000000E02, 2.649198E02
1.000000E02, 2.622605E02
1.000000E02, 2.596070E02
1.000000E02, 2.569591E02
1.000000E02, 2.543169E02
1.000000E02, 2.516803E02
1.000000E02, 2.490494E02
1.000000E02, 2.464242E02
1.000000E02, 2.438047E02
1.000000E02, 2.411908E02
1.000000E02, 2.385826E02
1.000000E02, 2.359801E02
1.000000E02, 2.333832E02
1.000000E02, 2.307920E02
1.000000E02, 2.282065E02
1.000000E02, 2.256267E02
1.000000E02, 2.230525E02
1.000000E02, 2.204840E02
1.000000E02, 2.179211E02
1.000000E02, 2.153640E02
1.000000E02, 2.128125E02
1.000000E02, 2.102666E02
1.000000E02, 2.077265E02
1.000000E02, 2.051920E02
1.000000E02, 2.026632E02
1.000000E02, 2.001400E02
1.000000E02, 1.976225E02
1.000000E02, 1.951107E02
1.000000E02, 1.926046E02
1.000000E02, 1.901041E02
1.000000E02, 1.876093E02
1.000000E02, 1.851202E02
1.000000E02, 1.826367E02
1.000000E02, 1.801589E02
1.000000E02, 1.776868E02
1.000000E02, 1.752204E02
1.000000E02, 1.727596E02
1.000000E02, 1.703045E02
1.000000E02, 1.678550E02
1.000000E02, 1.654113E02
1.000000E02, 1.629732E02
1.000000E02, 1.605407E02
1.000000E02, 1.581140E02
1.000000E02, 1.556929E02
1.000000E02, 1.532775E02
1.000000E02, 1.508677E02
1.000000E02, 1.484636E02
1.000000E02, 1.460652E02
1.000000E02, 1.436725E02
1.000000E02, 1.412854E02
1.000000E02, 1.389040E02
1.000000E02, 1.365283E02
1.000000E02, 1.341582E02
1.000000E02, 1.317938E02
1.000000E02, 1.294351E02
1.000000E02, 1.270821E02
1.000000E02, 1.247347E02
1.000000E02, 1.223930E02
1.000000E02, 1.200569E02
1.000000E02, 1.177266E02
1.000000E02, 1.154019E02
1.000000E02, 1.130828E02
1.000000E02, 1.107695E02
1.000000E02, 1.084618E02
1.000000E02, 1.061598E02
1.000000E02, 1.038634E02
1.000000E02, 1.015727E02
1.000000E02, 9.928772E01
1.000000E02, 9.700838E01
1.000000E02, 9.473471E01
1.000000E02, 9.246671E01
1.000000E02, 9.020438E01
1.000000E02, 8.794772E01
1.000000E02, 8.569673E01
1.000000E02, 8.345141E01
1.000000E02, 8.121176E01
1.000000E02, 7.897778E01
1.000000E02, 7.674947E01
1.000000E02, 7.452683E01
1.000000E02, 7.230986E01
1.000000E02, 7.009856E01
1.000000E02, 6.789293E01
1.000000E02, 6.569297E01
1.000000E02, 6.349868E01
1.000000E02, 6.131006E01
1.000000E02, 5.912711E01
1.000000E02, 5.694983E01
1.000000E02, 5.477822E01
1.000000E02, 5.261228E01
1.000000E02, 5.045201E01
1.000000E02, 4.829741E01
1.000000E02, 4.614848E01
1.000000E02, 4.400522E01
1.000000E02, 4.186763E01
1.000000E02, 3.973571E01
1.000000E02, 3.760946E01
1.000000E02, 3.548888E01
1.000000E02, 3.337397E01
1.000000E02, 3.126473E01
1.000000E02, 2.916116E01
1.000000E02, 2.706326E01
1.000000E02, 2.497103E01
1.000000E02, 2.288447E01
1.000000E02, 2.080358E01
1.000000E02, 1.872836E01
1.000000E02, 1.665881E01
1.000000E02, 1.459493E01
1.000000E02, 1.253672E01
1.000000E02, 1.048418E01
1.000000E02, 8.437309E00
1.000000E02, 6.396109E00
1.000000E02, 4.360579E00
1.000000E02, 2.330719E00
1.000000E02, 3.065287E-01
1.000000E02, 3.582880E02
1.000000E02, 3.562752E02
1.000000E02, 3.542680E02
1.000000E02, 3.522665E02
1.000000E02, 3.502706E02
1.000000E02, 3.482805E02
1.000000E02, 3.462960E02
1.000000E02, 3.443171E02
1.000000E02, 3.423440E02
1.000000E02, 3.403765E02
1.000000E02, 3.384147E02
1.000000E02, 3.364585E02
1.000000E02, 3.345080E02
1.000000E02, 3.325632E02
1.000000E02, 3.306241E02
1.000000E02, 3.286906E02
1.000000E02, 3.267628E02
1.000000E02, 3.248407E02
1.000000E02, 3.229242E02
1.000000E02, 3.210134E02
1.000000E02, 3.191083E02
1.000000E02, 3.172089E02
1.000000E02, 3.153151E02
1.000000E02, 3.134270E02
1.000000E02, 3.115445E02
1.000000E02, 3.096678E02
1.000000E02, 3.077967E02
1.000000E02, 3.059312E02
1.000000E02, 3.040715E02
1.000000E02, 3.022174E02
1.000000E02, 3.003690E02
1.000000E02, 2.985262E02
1.000000E02, 2.966891E02
1.000000E02, 2.948577E02
1.000000E02, 2.930320E02
1.000000E02, 2.912119E02
1.000000E02, 2.893975E02
1.000000E02, 2.875888E02
1.000000E02, 2.857857E02
1.000000E02, 2.839883E02
1.000000E02, 2.821966E02
1.000000E02, 2.804106E02
1.000000E02, 2.786302E02
1.000000E02, 2.768555E02
1.000000E02, 2.750864E02
1.000000E02, 2.733231E02
1.000000E02, 2.715654E02
1.000000E02, 2.698133E02
1.000000E02, 2.680670E02
1.000000E02, 2.663263E02
1.000000E02, 2.645913E02
1.000000E02, 2.628619E02
1.000000E02, 2.611382E02
1.000000E02, 2.594202E02
1.000000E02, 2.577079E02
1.000000E02, 2.560012E02
1.000000E02, 2.543002E02
1.000000E02, 2.526049E02
1.000000E02, 2.509152E02
1.000000E02, 2.492312E02
1.000000E02, 2.475529E02
1.000000E02, 2.458803E02
1.000000E02, 2.442133E02
1.000000E02, 2.425520E02
1.000000E02, 2.408963E02
1.000000E02, 2.392464E02
1.000000E02, 2.376021E02
1.000000E02, 2.359634E02
1.000000E02, 2.343305E02
1.000000E02, 2.327032E02
1.000000E02, 2.310816E02
1.000000E02, 2.294656E02
1.000000E02, 2.278553E02
1.000000E02, 2.262507E02
1.000000E02, 2.246518E02
1.000000E02, 2.230585E02
1.000000E02, 2.214709E02
1.000000E02, 2.198890E02
1.000000E02, 2.183127E02
1.000000E02, 2.167421E02
1.000000E02, 2.151772E02
1.000000E02, 2.136180E02
1.000000E02, 2.120644E02
1.000000E02, 2.105165E02
1.000000E02, 2.089742E02
1.000000E02, 2.074377E02
1.000000E02, 2.059068E02
1.000000E02, 2.043815E02
1.000000E02, 2.028620E02
1.000000E02, 2.013481E02
1.000000E02, 1.998399E02
1.000000E02, 1.983373E02
1.000000E02, 1.968404E02
1.000000E02, 1.953492E02
1.000000E02, 1.938637E02
1.000000E02, 1.923838E02
1.000000E02, 1.909096E02
1.000000E02, 1.894411E02
1.000000E02, 1.879782E02
1.000000E02, 1.865210E02
1.000000E02, 1.850695E02
1.000000E02, 1.836237E02
1.000000E02, 1.821835E02
1.000000E02, 1.807490E02
1.000000E02, 1.793201E02
1.000000E02, 1.778970E02
1.000000E02, 1.764795E02
1.000000E02, 1.750676E02
1.000000E02, 1.736615E02
1.000000E02, 1.722610E02
1.000000E02, 1.708662E02
1.000000E02, 1.694770E02
1.000000E02, 1.680935E02
1.000000E02, 1.667157E02
1.000000E02, 1.653436E02
1.000000E02, 1.639771E02
1.000000E02, 1.626163E02
1.000000E02, 1.612612E02
1.000000E02, 1.599117E02
1.000000E02, 1.585679E02
1.000000E02, 1.572298E02
1.000000E02, 1.558974E02
1.000000E02, 1.545706E02
1.000000E02, 1.532495E02
1.000000E02, 1.519340E02
1.000000E02, 1.506243E02
1.000000E02, 1.493202E02
1.000000E02, 1.480217E02
1.000000E02, 1.467290E02
1.000000E02, 1.454419E02
1.000000E02, 1.441605E02
1.000000E02, 1.428847E02
1.000000E02, 1.416146E02
1.000000E02, 1.403502E02
1.000000E02, 1.390915E02
1.000000E02, 1.378384E02
1.000000E02, 1.365910E02
1.000000E02, 1.353493E02
1.000000E02, 1.341132E02
1.000000E02, 1.328828E02
1.000000E02, 1.316581E02
1.000000E02, 1.304391E02
1.000000E02, 1.292257E02
1.000000E02, 1.280180E02
1.000000E02, 1.268159E02
1.000000E02, 1.256196E02
1.000000E02, 1.244289E02
1.000000E02, 1.232438E02
1.000000E02, 1.220645E02
1.000000E02, 1.208908E02
1.000000E02, 1.197228E02
1.000000E02, 1.185604E02
1.000000E02, 1.174037E02
1.000000E02, 1.162527E02
1.000000E02, 1.151074E02
1.000000E02, 1.139677E02
1.000000E02, 1.128337E02
1.000000E02, 1.117054E02
1.000000E02, 1.105827E02
1.000000E02, 1.094657E02
1.000000E02, 1.083544E02
1.000000E02, 1.072488E02
1.000000E02, 1.061488E02
1.000000E02, 1.050545E02
1.000000E02, 1.039658E02
1.000000E02, 1.028829E02
1.000000E02, 1.018056E02
1.000000E02, 1.007339E02
1.000000E02, 9.966797E01
1.000000E02, 9.860768E01
1.000000E02, 9.755306E01
1.000000E02, 9.650411E01
1.000000E02, 9.546083E01
1.000000E02, 9.442322E01
1.000000E02, 9.339128E01
1.000000E02, 9.236501E01
1.000000E02, 9.134441E01
1.000000E02, 9.032948E01
1.000000E02, 8.932022E01
1.000000E02, 8.831663E01
1.000000E02, 8.731871E01
1.000000E02, 8.632646E01
1.000000E02, 8.533988E01
1.000000E02, 8.435897E01
1.000000E02, 8.338373E01
1.000000E02, 8.241416E01
1.000000E02, 8.145026E01
1.000000E02, 8.049203E01
1.000000E02, 7.953947E01
1.000000E02, 7.859258E01
1.000000E02, 7.765136E01
1.000000E02, 7.671581E01
1.000000E02, 7.578593E01
1.000000E02, 7.486172E01
1.000000E02, 7.394318E01
1.000000E02, 7.303031E01
1.000000E02, 7.212311E01
1.000000E02, 7.122158E01
1.000000E02, 7.032572E01
1.000000E02, 6.943553E01
1.000000E02, 6.855101E01
1.000000E02, 6.767216E01
1.000000E02, 6.679898E01
1.000000E02, 6.593147E01
1.000000E02, 6.506963E01
1.000000E02, 6.421346E01
1.000000E02, 6.336296E01
1.000000E02, 6.251813E01
1.000000E02, 6.167897E01
1.000000E02, 6.084548E01
1.000000E02, 6.001766E01
1.000000E02, 5.919551E01
1.000000E02, 5.837903E01
1.000000E02, 5.756822E01
1.000000E02, 5.676308E01
1.000000E02, 5.596361E01
1.000000E02, 5.516981E01
1.000000E02, 5.438168E01
1.000000E02, 5.359922E01
1.000000E02, 5.282243E01
1.000000E02, 5.205131E01
1.000000E02, 5.128586E01
1.000000E02, 5.052608E01
1.000000E02, 4.977197E01
1.000000E02, 4.902353E01
1.000000E02, 4.828076E01
1.000000E02, 4.754366E01
1.000000E02, 4.681223E01
1.000000E02, 4.608647E01
1.000000E02, 4.536638E01
1.000000E02, 4.465196E01
1.000000E02, 4.394321E01
1.000000E02, 4.324013E01
1.000000E02, 4.254272E01
1.000000E02, 4.185098E01
1.000000E02, 4.116491E01
1.000000E02, 4.048451E01
1.000000E02, 3.980978E01
1.000000E02, 3.914072E01
1.000000E02, 3.847733E01
1.000000E02, 3.781961E01
1.000000E02, 3.716756E01
1.000000E02, 3.652118E01
1.000000E02, 3.588047E01
1.000000E02, 3.524543E01
1.000000E02, 3.461606E01
1.000000E02, 3.399236E01
1.000000E02, 3.337433E01
1.000000E02, 3.276197E01
1.000000E02, 3.215528E01
1.000000E02, 3.155426E01
1.000000E02, 3.095891E01
1.000000E02, 3.036923E01
1.000000E02, 2.978522E01
1.000000E02, 2.920688E01
1.000000E02, 2.863421E01
1.000000E02, 2.806721E01
1.000000E02, 2.750588E01
1.000000E02, 2.695022E01
1.000000E02, 2.640023E01
1.000000E02, 2.585591E01
1.000000E02, 2.531726E01
1.000000E02, 2.478428E01
1.000000E02, 2.425697E01
1.000000E02, 2.373533E01
1.000000E02, 2.321936E01
1.000000E02, 2.270906E01
1.000000E02, 2.220443E01
1.000000E02, 2.170547E01
1.000000E02, 2.121218E01
1.000000E02, 2.072456E01
1.000000E02, 2.024261E01
1.000000E02, 1.976633E01
1.000000E02, 1.929572E01
1.000000E02, 1.883078E01
1.000000E02, 1.837151E01
1.000000E02, 1.791791E01
1.000000E02, 1.746998E01
1.000000E02, 1.702772E01
1.000000E02, 1.659113E01
1.000000E02, 1.616021E01
1.000000E02, 1.573496E01
1.000000E02, 1.531538E01
1.000000E02, 1.490147E01
1.000000E02, 1.449323E01
1.000000E02, 1.409066E01
1.000000E02, 1.369376E01
1.000000E02, 1.330253E01
1.000000E02, 1.291697E01
1.000000E02, 1.253708E01
1.000000E02, 1.216286E01
1.000000E02, 1.179431E01
1.000000E02, 1.143143E01
1.000000E02, 1.107422E01
1.000000E02, 1.072268E01
1.000000E02, 1.037681E01
1.000000E02, 1.003661E01
1.000000E02, 9.702079E00
1.000000E02, 9.373219E00
1.000000E02, 9.050029E00
1.000000E02, 8.732509E00
1.000000E02, 8.420659E00
1.000000E02, 8.114479E00
1.000000E02, 7.813969E00
1.000000E02, 7.519129E00
1.000000E02, 7.229959E00
1.000000E02, 6.946459E00
1.000000E02, 6.668629E00
1.000000E02, 6.396469E00
1.000000E02, 6.129979E00
1.000000E02, 5.869159E00
1.000000E02, 5.614009E00
1.000000E02, 5.364529E00
1.000000E02, 5.120719E00
1.000000E02, 4.882579E00
1.000000E02, 4.650109E00
1.000000E02, 4.423309E00
1.000000E02, 4.202179E00
1.000000E02, 3.986719E00
1.000000E02, 3.776929E00
1.000000E02, 3.572809E00
1.000000E02, 3.374359E00
1.000000E02, 3.181579E00
1.000000E02, 2.994469E00
1.000000E02, 2.813029E00
1.000000E02, 2.637259E00
1.000000E02, 2.467159E00
1.000000E02, 2.302729E00
1.000000E02, 2.143969E00
1.000000E02, 1.990879E00
1.000000E02, 1.843459E00
1.000000E02, 1.701709E00
1.000000E02, 1.565629E00
1.000000E02, 1.435219E00
1.000000E02, 1.310479E00
1.000000E02, 1.191409E00
1.000000E02, 1.078009E00
1.000000E02, 9.702788E-01
1.000000E02, 8.682188E-01
1.000000E02, 7.718288E-01
1.000000E02, 6.811088E-01
1.000000E02, 5.960588E-01
1.000000E02, 5.166788E-01
1.000000E02, 4.429688E-01
1.000000E02, 3.749287E-01
1.000000E02, 3.125588E-01
1.000000E02, 2.558588E-01
1.000000E02, 2.048288E-01
1.000000E02, 1.594688E-01
1.000000E02, 1.197788E-01
1.000000E02, 8.575875E-02
1.000000E02, 5.740875E-02
1.000000E02, 3.472875E-02
1.000000E02, 1.771875E-02
1.000000E02, 6.378750E-03
1.000000E02, 7.087500E-04
1.000000E02, 7.087500E-04
1.000000E02, 6.378750E-03
1.000000E02, 1.771875E-02
1.000000E02, 3.472875E-02
1.000000E02, 5.740875E-02
1.000000E02, 8.575875E-02
1.000000E02, 1.197788E-01
1.000000E02, 1.594688E-01
1.000000E02, 2.048288E-01
1.000000E02, 2.558588E-01
1.000000E02, 3.125588E-01
1.000000E02, 3.749287E-01
1.000000E02, 4.429688E-01
1.000000E02, 5.166788E-01
1.000000E02, 5.960588E-01
1.000000E02, 6.811088E-01
1.000000E02, 7.718288E-01
1.000000E02, 8.682188E-01
1.000000E02, 9.702788E-01
1.000000E02, 1.078009E00
1.000000E02, 1.191409E00
1.000000E02, 1.310479E00
1.000000E02, 1.435219E00
1.000000E02, 1.565629E00
1.000000E02, 1.701709E00
1.000000E02, 1.843459E00
1.000000E02, 1.990879E00
1.000000E02, 2.143969E00
1.000000E02, 2.302729E00
1.000000E02, 2.467159E00
1.000000E02, 2.637259E00
1.000000E02, 2.813029E00
1.000000E02, 2.994469E00
1.000000E02, 3.181579E00
1.000000E02, 3.374359E00
1.000000E02, 3.572809E00
1.000000E02, 3.776929E00
1.000000E02, 3.986719E00
1.000000E02, 4.202179E00
1.000000E02, 4.423309E00
1.000000E02, 4.650109E00
1.000000E02, 4.882579E00
1.000000E02, 5.120719E00
1.000000E02, 5.364529E00
1.000000E02, 5.614009E00
1.000000E02, 5.869159E00
1.000000E02, 6.129979E00
1.000000E02, 6.396469E00
1.000000E02, 6.668629E00
1.000000E02, 6.946459E00
1.000000E02, 7.229959E00
1.000000E02, 7.519129E00
1.000000E02, 7.813969E00
1.000000E02, 8.114479E00
1.000000E02, 8.420659E00
1.000000E02, 8.732509E00
1.000000E02, 9.050029E00
1.000000E02, 9.373219E00
1.000000E02, 9.702079E00
1.000000E02, 1.003661E01
1.000000E02, 1.037681E01
1.000000E02, 1.072268E01
1.000000E02, 1.107422E01
1.000000E02, 1.143143E01
1.000000E02, 1.179431E01
1.000000E02, 1.216286E01
1.000000E02, 1.253708E01
1.000000E02, 1.291697E01
1.000000E02, 1.330253E01
1.000000E02, 1.369376E01
1.000000E02, 1.409066E01
1.000000E02, 1.449323E01
1.000000E02, 1.490147E01
1.000000E02, 1.531538E01
1.000000E02, 1.573496E01
1.000000E02, 1.616021E01
1.000000E02, 1.659113E01
1.000000E02, 1.702772E01
1.000000E02, 1.746998E01
1.000000E02, 1.791791E01
1.000000E02, 1.837151E01
1.000000E02, 1.883078E01
1.000000E02, 1.929572E01
1.000000E02, 1.976633E01
1.000000E02, 2.024261E01
1.000000E02, 2.072456E01
1.000000E02, 2.121218E01
1.000000E02, 2.170547E01
1.000000E02, 2.220443E01
1.000000E02, 2.270906E01
1.000000E02, 2.321936E01
1.000000E02, 2.373533E01
1.000000E02, 2.425697E01
1.000000E02, 2.478428E01
1.000000E02, 2.531726E01
1.000000E02, 2.585591E01
1.000000E02, 2.640023E01
1.000000E02, 2.695022E01
1.000000E02, 2.750588E01
1.000000E02, 2.806721E01
1.000000E02, 2.863421E01
1.000000E02, 2.920688E01
1.000000E02, 2.978522E01
1.000000E02, 3.036923E01
1.000000E02, 3.095891E01
1.000000E02, 3.155426E01
1.000000E02, 3.215528E01
1.000000E02, 3.276197E01
1.000000E02, 3.337433E01
1.000000E02, 3.399236E01
1.000000E02, 3.461606E01
1.000000E02, 3.524543E01
1.000000E02, 3.588047E01
1.000000E02, 3.652118E01
1.000000E02, 3.716756E01
1.000000E02, 3.781961E01
1.000000E02, 3.847733E01
1.000000E02, 3.914072E01
1.000000E02, 3.980978E01
1.000000E02, 4.048451E01
1.000000E02, 4.116491E01
1.000000E02, 4.185098E01
1.000000E02, 4.254272E01
1.000000E02, 4.324013E01
1.000000E02, 4.394321E01
1.000000E02, 4.465196E01
1.000000E02, 4.536638E01
1.000000E02, 4.608647E01
1.000000E02, 4.681223E01
1.000000E02, 4.754366E01
1.000000E02, 4.828076E01
1.000000E02, 4.902353E01
1.000000E02, 4.977197E01
1.000000E02, 5.052608E01
1.000000E02, 5.128586E01
1.000000E02, 5.205131E01
1.000000E02, 5.282243E01
1.000000E02, 5.359922E01
1.000000E02, 5.438168E01
1.000000E02, 5.516981E01
1.000000E02, 5.596361E01
1.000000E02, 5.676308E01
1.000000E02, 5.756822E01
1.000000E02, 5.837903E01
1.000000E02, 5.919551E01
1.000000E02, 6.001766E01
1.000000E02, 6.084548E01
1.000000E02, 6.167897E01
1.000000E02, 6.251813E01
1.000000E02, 6.336296E01
1.000000E02, 6.421346E01
1.000000E02, 6.506963E01
1.000000E02, 6.593147E01
1.000000E02, 6.679898E01
1.000000E02, 6.767216E01
1.000000E02, 6.855101E01
1.000000E02, 6.943553E01
1.000000E02, 7.032572E01
1.000000E02, 7.122158E01
1.000000E02, 7.212311E01
1.000000E02, 7.303031E01
1.000000E02, 7.394318E01
1.000000E02, 7.486172E01
1.000000E02, 7.578593E01
1.000000E02, 7.671581E01
1.000000E02, 7.765136E01
1.000000E02, 7.859258E01
1.000000E02, 7.953947E01
1.000000E02, 8.049203E01
1.000000E02, 8.145026E01
1.000000E02, 8.241416E01
1.000000E02, 8.338373E01
1.000000E02, 8.435897E01
1.000000E02, 8.533988E01
1.000000E02, 8.632646E01
1.000000E02, 8.731871E01
1.000000E02, 8.831663E01
1.000000E02, 8.932022E01
1.000000E02, 9.032948E01
1.000000E02, 9.134441E01
1.000000E02, 9.236501E01
1.000000E02, 9.339128E01
1.000000E02, 9.442322E01
1.000000E02, 9.546083E01
1.000000E02, 9.650411E01
1.000000E02, 9.755306E01
1.000000E02, 9.860768E01
1.000000E02, 9.966797E01
1.000000E02, 1.007339E02
1.000000E02, 1.018056E02
1.000000E02, 1.028829E02
1.000000E02, 1.039658E02
1.000000E02, 1.050545E02
1.000000E02, 1.061488E02
1.000000E02, 1.072488E02
1.000000E02, 1.083544E02
1.000000E02, 1.094657E02
1.000000E02, 1.105827E02
1.000000E02, 1.117054E02
1.000000E02, 1.128337E02
1.000000E02, 1.139677E02
1.000000E02, 1.151074E02
1.000000E02, 1.162527E02
1.000000E02, 1.174037E02
1.000000E02, 1.185604E02
1.000000E02, 1.197228E02
1.000000E02, 1.208908E02
1.000000E02, 1.220645E02
1.000000E02, 1.232438E02
1.000000E02, 1.244289E02
1.000000E02, 1.256196E02
1.000000E02, 1.268159E02
1.000000E02, 1.280180E02
1.000000E02, 1.292257E02
1.000000E02, 1.304391E02
1.000000E02, 1.316581E02
1.000000E02, 1.328828E02
1.000000E02, 1.341132E02
1.000000E02, 1.353493E02
1.000000E02, 1.365910E02
1.000000E02, 1.378384E02
1.000000E02, 1.390915E02
1.000000E02, 1.403502E02
1.000000E02, 1.416146E02
1.000000E02, 1.428847E02
1.000000E02, 1.441605E02
1.000000E02, 1.454419E02
1.000000E02, 1.467290E02
1.000000E02, 1.480217E02
1.000000E02, 1.493202E02
1.000000E02, 1.506243E02
1.000000E02, 1.519340E02
1.000000E02, 1.532495E02
1.000000E02, 1.545706E02
1.000000E02, 1.558974E02
1.000000E02, 1.572298E02
1.000000E02, 1.585679E02
1.000000E02, 1.599117E02
1.000000E02, 1.612612E02
1.000000E02, 1.626163E02
1.000000E02, 1.639771E02
1.000000E02, 1.653436E02
1.000000E02, 1.667157E02
1.000000E02, 1.680935E02
1.000000E02, 1.694770E02
1.000000E02, 1.708662E02
1.000000E02, 1.722610E02
1.000000E02, 1.736615E02
1.000000E02, 1.750676E02
1.000000E02, 1.764795E02
1.000000E02, 1.778970E02
1.000000E02, 1.793201E02
1.000000E02, 1.807490E02
1.000000E02, 1.821835E02
1.000000E02, 1.836237E02
1.000000E02, 1.850695E02
1.000000E02, 1.865210E02
1.000000E02, 1.879782E02
1.000000E02, 1.894411E02
1.000000E02, 1.909096E02
1.000000E02, 1.923838E02
1.000000E02, 1.938637E02
1.000000E02, 1.953492E02
1.000000E02, 1.968404E02
1.000000E02, 1.983373E02
1.000000E02, 1.998399E02
1.000000E02, 2.013481E02
1.000000E02, 2.028620E02
1.000000E02, 2.043815E02
1.000000E02, 2.059068E02
1.000000E02, 2.074377E02
1.000000E02, 2.089742E02
1.000000E02, 2.105165E02
1.000000E02, 2.120644E02
1.000000E02, 2.136180E02
1.000000E02, 2.151772E02
1.000000E02, 2.167421E02
1.000000E02, 2.183127E02
1.000000E02, 2.198890E02
1.000000E02, 2.214709E02
1.000000E02, 2.230585E02
1.000000E02, 2.246518E02
1.000000E02, 2.262507E02
1.000000E02, 2.278553E02
1.000000E02, 2.294656E02
1.000000E02, 2.310816E02
1.000000E02, 2.327032E02
1.000000E02, 2.343305E02
1.000000E02, 2.359634E02
1.000000E02, 2.376021E02
1.000000E02, 2.392464E02
1.000000E02, 2.408963E02
1.000000E02, 2.425520E02
1.000000E02, 2.442133E02
1.000000E02, 2.458803E02
1.000000E02, 2.475529E02
1.000000E02, 2.492312E02
1.000000E02, 2.509152E02
1.000000E02, 2.526049E02
1.000000E02, 2.543002E02
1.000000E02, 2.560012E02
1.000000E02, 2.577079E02
1.000000E02, 2.594202E02
1.000000E02, 2.611382E02
1.000000E02, 2.628619E02
1.000000E02, 2.645913E02
1.000000E02, 2.663263E02
1.000000E02, 2.680670E02
1.000000E02, 2.698133E02
1.000000E02, 2.715654E02
1.000000E02, 2.733231E02
1.000000E02, 2.750864E02
1.000000E02, 2.768555E02
1.000000E02, 2.786302E02
1.000000E02, 2.804106E02
1.000000E02, 2.821966E02
1.000000E02, 2.839883E02
1.000000E02, 2.857857E02
1.000000E02, 2.875888E02
1.000000E02, 2.893975E02
1.000000E02, 2.912119E02
1.000000E02, 2.930320E02
1.000000E02, 2.948577E02
1.000000E02, 2.966891E02
1.000000E02, 2.985262E02
1.000000E02, 3.003690E02
1.000000E02, 3.022174E02
1.000000E02, 3.040715E02
1.000000E02, 3.059312E02
1.000000E02, 3.077967E02
1.000000E02, 3.096678E02
1.000000E02, 3.115445E02
1.000000E02, 3.134270E02
1.000000E02, 3.153151E02
1.000000E02, 3.172089E02
1.000000E02, 3.191083E02
1.000000E02, 3.210134E02
1.000000E02, 3.229242E02
1.000000E02, 3.248407E02
1.000000E02, 3.267628E02
1.000000E02, 3.286906E02
1.000000E02, 3.306241E02
1.000000E02, 3.325632E02
1.000000E02, 3.345080E02
1.000000E02, 3.364585E02
1.000000E02, 3.384147E02
1.000000E02, 3.403765E02
1.000000E02, 3.423440E02
1.000000E02, 3.443171E02
1.000000E02, 3.462960E02
1.000000E02, 3.482805E02
1.000000E02, 3.502706E02
1.000000E02, 3.522665E02
1.000000E02, 3.542680E02
1.000000E02, 3.562752E02
1.000000E02, 3.582880E02
1.000000E02, 3.065287E-01
1.000000E02, 2.330719E00
1.000000E02, 4.360579E00
1.000000E02, 6.396109E00
1.000000E02, 8.437309E00
1.000000E02, 1.048418E01
1.000000E02, 1.253672E01
1.000000E02, 1.459493E01
1.000000E02, 1.665881E01
1.000000E02, 1.872836E01
1.000000E02, 2.080358E01
1.000000E02, 2.288447E01
1.000000E02, 2.497103E01
1.000000E02, 2.706326E01
1.000000E02, 2.916116E01
1.000000E02, 3.126473E01
1.000000E02, 3.337397E01
1.000000E02, 3.548888E01
1.000000E02, 3.760946E01
1.000000E02, 3.973571E01
1.000000E02, 4.186763E01
1.000000E02, 4.400522E01
1.000000E02, 4.614848E01
1.000000E02, 4.829741E01
1.000000E02, 5.045201E01
1.000000E02, 5.261228E01
1.000000E02, 5.477822E01
1.000000E02, 5.694983E01
1.000000E02, 5.912711E01
1.000000E02, 6.131006E01
1.000000E02, 6.349868E01
1.000000E02, 6.569297E01
1.000000E02, 6.789293E01
1.000000E02, 7.009856E01
1.000000E02, 7.230986E01
1.000000E02, 7.452683E01
1.000000E02, 7.674947E01
1.000000E02, 7.897778E01
1.000000E02, 8.121176E01
1.000000E02, 8.345141E01
1.000000E02, 8.569673E01
1.000000E02, 8.794772E01
1.000000E02, 9.020438E01
1.000000E02, 9.246671E01
1.000000E02, 9.473471E01
1.000000E02, 9.700838E01
1.000000E02, 9.928772E01
1.000000E02, 1.015727E02
1.000000E02, 1.038634E02
1.000000E02, 1.061598E02
1.000000E02, 1.084618E02
1.000000E02, 1.107695E02
1.000000E02, 1.130828E02
1.000000E02, 1.154019E02
1.000000E02, 1.177266E02
1.000000E02, 1.200569E02
1.000000E02, 1.223930E02
1.000000E02, 1.247347E02
1.000000E02, 1.270821E02
1.000000E02, 1.294351E02
1.000000E02, 1.317938E02
1.000000E02, 1.341582E02
1.000000E02, 1.365283E02
1.000000E02, 1.389040E02
1.000000E02, 1.412854E02
1.000000E02, 1.436725E02
1.000000E02, 1.460652E02
1.000000E02, 1.484636E02
1.000000E02, 1.508677E02
1.000000E02, 1.532775E02
1.000000E02, 1.556929E02
1.000000E02, 1.581140E02
1.000000E02, 1.605407E02
1.000000E02, 1.629732E02
1.000000E02, 1.654113E02
1.000000E02, 1.678550E02
1.000000E02, 1.703045E02
1.000000E02, 1.727596E02
1.000000E02, 1.752204E02
1.000000E02, 1.776868E02
1.000000E02, 1.801589E02
1.000000E02, 1.826367E02
1.000000E02, 1.851202E02
1.000000E02, 1.876093E02
1.000000E02, 1.901041E02
1.000000E02, 1.926046E02
1.000000E02, 1.951107E02
1.000000E02, 1.976225E02
1.000000E02, 2.001400E02
1.000000E02, 2.026632E02
1.000000E02, 2.051920E02
1.000000E02, 2.077265E02
1.000000E02, 2.102666E02
1.000000E02, 2.128125E02
1.000000E02, 2.153640E02
1.000000E02, 2.179211E02
1.000000E02, 2.204840E02
1.000000E02, 2.230525E02
1.000000E02, 2.256267E02
1.000000E02, 2.282065E02
1.000000E02, 2.307920E02
1.000000E02, 2.333832E02
1.000000E02, 2.359801E02
1.000000E02, 2.385826E02
1.000000E02, 2.411908E02
1.000000E02, 2.438047E02
1.000000E02, 2.464242E02
1.000000E02, 2.490494E02
1.000000E02, 2.516803E02
1.000000E02, 2.543169E02
1.000000E02, 2.569591E02
1.000000E02, 2.596070E02
1.000000E02, 2.622605E02
1.000000E02, 2.649198E02
1.000000E02, 2.675847E02
1.000000E02, 2.702552E02
1.000000E02, 2.729315E02
1.000000E02, 2.756134E02
1.000000E02, 2.783010E02
1.000000E02, 2.809942E02
1.000000E02, 2.836931E02
1.000000E02, 2.863977E02
1.000000E02, 2.891080E02
1.000000E02, 2.918239E02
1.000000E02, 2.945455E02
1.000000E02, 2.972728E02
1.000000E02, 3.000057E02
1.000000E02, 3.027443E02
1.000000E02, 3.054886E02
1.000000E02, 3.082386E02
1.000000E02, 3.109942E02
1.000000E02, 3.137555E02
1.000000E02, 3.165224E02
1.000000E02, 3.192951E02
1.000000E02, 3.220734E02
1.000000E02, 3.248573E02
1.000000E02, 3.276470E02
1.000000E02, 3.304423E02
1.000000E02, 3.332433E02
1.000000E02, 3.360499E02
1.000000E02, 3.388622E02
1.000000E02, 3.416802E02
1.000000E02, 3.445039E02
1.000000E02, 3.473332E02
1.000000E02, 3.501682E02
1.000000E02, 3.530089E02
1.000000E02, 3.558552E02
1.000000E02, 3.587072E02
1.000000E02, 1.564909E00
1.000000E02, 4.428259E00
1.000000E02, 7.297279E00
1.000000E02, 1.017197E01
1.000000E02, 1.305233E01
1.000000E02, 1.593836E01
1.000000E02, 1.883006E01
1.000000E02, 2.172743E01
1.000000E02, 2.463047E01
1.000000E02, 2.753918E01
1.000000E02, 3.045356E01
1.000000E02, 3.337361E01
1.000000E02, 3.629933E01
1.000000E02, 3.923072E01
1.000000E02, 4.216778E01
1.000000E02, 4.511051E01
1.000000E02, 4.805891E01
1.000000E02, 5.101298E01
1.000000E02, 5.397272E01
1.000000E02, 5.693813E01
1.000000E02, 5.990921E01
1.000000E02, 6.288596E01
1.000000E02, 6.586838E01
1.000000E02, 6.885647E01
1.000000E02, 7.185023E01
1.000000E02, 7.484966E01
1.000000E02, 7.785476E01
1.000000E02, 8.086553E01
1.000000E02, 8.388197E01
1.000000E02, 8.690408E01
1.000000E02, 8.993186E01
1.000000E02, 9.296531E01
1.000000E02, 9.600443E01
1.000000E02, 9.904922E01
1.000000E02, 1.020997E02
1.000000E02, 1.051558E02
1.000000E02, 1.082176E02
1.000000E02, 1.112851E02
1.000000E02, 1.143582E02
1.000000E02, 1.174370E02
1.000000E02, 1.205215E02
1.000000E02, 1.236117E02
1.000000E02, 1.267075E02
1.000000E02, 1.298090E02
1.000000E02, 1.329161E02
1.000000E02, 1.360290E02
1.000000E02, 1.391475E02
1.000000E02, 1.422716E02
1.000000E02, 1.454015E02
1.000000E02, 1.485370E02
1.000000E02, 1.516782E02
1.000000E02, 1.548250E02
1.000000E02, 1.579775E02
1.000000E02, 1.611357E02
1.000000E02, 1.642996E02
1.000000E02, 1.674691E02
1.000000E02, 1.706443E02
1.000000E02, 1.738252E02
1.000000E02, 1.770117E02
1.000000E02, 1.802039E02
1.000000E02, 1.834018E02
1.000000E02, 1.866054E02
1.000000E02, 1.898146E02
1.000000E02, 1.930295E02
1.000000E02, 1.962500E02
1.000000E02, 1.994763E02
1.000000E02, 2.027082E02
1.000000E02, 2.059457E02
1.000000E02, 2.091890E02
1.000000E02, 2.124379E02
1.000000E02, 2.156925E02
1.000000E02, 2.189527E02
1.000000E02, 2.222186E02
1.000000E02, 2.254902E02
1.000000E02, 2.287675E02
1.000000E02, 2.320504E02
1.000000E02, 2.353390E02
1.000000E02, 2.386333E02
1.000000E02, 2.419332E02
1.000000E02, 2.452388E02
1.000000E02, 2.485501E02
1.000000E02, 2.518671E02
1.000000E02, 2.551897E02
1.000000E02, 2.585180E02
1.000000E02, 2.618519E02
1.000000E02, 2.651916E02
1.000000E02, 2.685369E02
1.000000E02, 2.718878E02
1.000000E02, 2.752445E02
1.000000E02, 2.786068E02
1.000000E02, 2.819748E02
1.000000E02, 2.853484E02
1.000000E02, 2.887277E02
1.000000E02, 2.921127E02
1.000000E02, 2.955034E02
1.000000E02, 2.988997E02
1.000000E02, 3.023017E02
9.999923E01, 3.057094E02
9.999690E01, 3.091227E02
9.999303E01, 3.125417E02
9.998760E01, 3.159664E02
9.998063E01, 3.193968E02
9.997210E01, 3.228328E02
9.996203E01, 3.262745E02
9.995041E01, 3.297218E02
9.993724E01, 3.331749E02
9.992252E01, 3.366336E02
9.990625E01, 3.400979E02
9.988843E01, 3.435680E02
9.986906E01, 3.470437E02
9.984815E01, 3.505251E02
9.982569E01, 3.540121E02
9.980168E01, 3.575048E02
9.977613E01, 1.003219E00
9.974903E01, 4.507279E00
9.972038E01, 8.017009E00
9.969019E01, 1.153241E01
9.965845E01, 1.505348E01
9.962517E01, 1.858022E01
9.959034E01, 2.211263E01
9.955397E01, 2.565071E01
9.951606E01, 2.919446E01
9.947660E01, 3.274388E01
9.943561E01, 3.629897E01
9.939307E01, 3.985973E01
9.934899E01, 4.342616E01
9.930337E01, 4.699826E01
9.925621E01, 5.057603E01
9.920752E01, 5.415947E01
9.915728E01, 5.774858E01
9.910551E01, 6.134336E01
9.905221E01, 6.494381E01
9.899737E01, 6.854993E01
9.894099E01, 7.216172E01
9.888308E01, 7.577918E01
9.882364E01, 7.940231E01
9.876267E01, 8.303111E01
9.870016E01, 8.666558E01
9.863613E01, 9.030572E01
9.857057E01, 9.395153E01
9.850348E01, 9.760301E01
9.843486E01, 1.012602E02
9.836472E01, 1.049230E02
9.829305E01, 1.085915E02
9.821986E01, 1.122656E02
9.814515E01, 1.159455E02
9.806892E01, 1.196310E02
9.799116E01, 1.233221E02
9.791189E01, 1.270190E02
9.783110E01, 1.307215E02
9.774879E01, 1.344297E02
9.766497E01, 1.381435E02
9.757964E01, 1.418630E02
9.749279E01, 1.455882E02
9.740443E01, 1.493191E02
9.731457E01, 1.530556E02
9.722319E01, 1.567978E02
9.713031E01, 1.605457E02
9.703592E01, 1.642992E02
9.694003E01, 1.680584E02
9.684263E01, 1.718233E02
9.674374E01, 1.755939E02
9.664334E01, 1.793701E02
9.654145E01, 1.831520E02
9.643806E01, 1.869395E02
9.633318E01, 1.907328E02
9.622680E01, 1.945317E02
9.611893E01, 1.983362E02
9.600957E01, 2.021465E02
9.589873E01, 2.059624E02
9.578640E01, 2.097840E02
9.567258E01, 2.136112E02
9.555728E01, 2.174441E02
9.544050E01, 2.212827E02
9.532224E01, 2.251270E02
9.520250E01, 2.289769E02
9.508129E01, 2.328325E02
9.495861E01, 2.366938E02
9.483445E01, 2.405607E02
9.470882E01, 2.444333E02
9.458172E01, 2.483116E02
9.445316E01, 2.521956E02
9.432314E01, 2.560852E02
9.419165E01, 2.599805E02
9.405870E01, 2.638814E02
9.392430E01, 2.677881E02
9.378844E01, 2.717004E02
9.365112E01, 2.756183E02
9.351236E01, 2.795420E02
9.337214E01, 2.834713E02
9.323048E01, 2.874063E02
9.308737E01, 2.913469E02
9.294283E01, 2.952932E02
9.279684E01, 2.992452E02
9.264941E01, 3.032029E02
9.250054E01, 3.071662E02
9.235024E01, 3.111352E02
9.219852E01, 3.151099E02
9.204536E01, 3.190902E02
9.189077E01, 3.230762E02
9.173476E01, 3.270679E02
9.157733E01, 3.310653E02
9.141848E01, 3.350683E02
9.125822E01, 3.390770E02
9.109653E01, 3.430913E02
9.093344E01, 3.471114E02
9.076894E01, 3.511371E02
9.060303E01, 3.551684E02
9.043572E01, 3.592055E02
9.026700E01, 3.248179E00
9.009689E01, 7.296559E00
8.992538E01, 1.135061E01
8.975247E01, 1.541033E01
8.957818E01, 1.947572E01
8.940249E01, 2.354678E01
8.922542E01, 2.762351E01
8.904697E01, 3.170591E01
8.886714E01, 3.579398E01
8.868593E01, 3.988772E01
8.850335E01, 4.398713E01
8.831939E01, 4.809221E01
8.813407E01, 5.220296E01
8.794738E01, 5.631938E01
8.775932E01, 6.044147E01
8.756991E01, 6.456923E01
8.737914E01, 6.870266E01
8.718701E01, 7.284176E01
8.699354E01, 7.698653E01
8.679871E01, 8.113697E01
8.660254E01, 8.529308E01
8.640503E01, 8.945486E01
8.620618E01, 9.362231E01
8.600599E01, 9.779543E01
8.580447E01, 1.019742E02
8.560162E01, 1.061587E02
8.539744E01, 1.103488E02
8.519194E01, 1.145446E02
8.498512E01, 1.187461E02
8.477698E01, 1.229532E02
8.456753E01, 1.271660E02
8.435677E01, 1.313845E02
8.414470E01, 1.356087E02
8.393132E01, 1.398385E02
8.371665E01, 1.440740E02
8.350068E01, 1.483151E02
8.328341E01, 1.525620E02
8.306485E01, 1.568145E02
8.284501E01, 1.610726E02
8.262388E01, 1.653365E02
8.240147E01, 1.696060E02
8.217778E01, 1.738812E02
8.195282E01, 1.781620E02
8.172659E01, 1.824485E02
8.149909E01, 1.867407E02
8.127033E01, 1.910386E02
8.104031E01, 1.953421E02
8.080904E01, 1.996513E02
8.057651E01, 2.039662E02
8.034273E01, 2.082867E02
8.010771E01, 2.126129E02
7.987145E01, 2.169448E02
7.963395E01, 2.212824E02
7.939521E01, 2.256256E02
7.915524E01, 2.299745E02
7.891405E01, 2.343290E02
7.867163E01, 2.386893E02
7.842800E01, 2.430552E02
7.818315E01, 2.474267E02
7.793709E01, 2.518040E02
7.768981E01, 2.561869E02
7.744134E01, 2.605755E02
7.719167E01, 2.649697E02
7.694079E01, 2.693696E02
7.668873E01, 2.737752E02
7.643548E01, 2.781865E02
7.618104E01, 2.826034E02
7.592542E01, 2.870260E02
7.566863E01, 2.914543E02
7.541066E01, 2.958882E02
7.515152E01, 3.003278E02
7.489122E01, 3.047731E02
7.462976E01, 3.092241E02
7.436714E01, 3.136807E02
7.410337E01, 3.181430E02
7.383845E01, 3.226109E02
7.357239E01, 3.270846E02
7.330519E01, 3.315639E02
7.303685E01, 3.360488E02
7.276738E01, 3.405395E02
7.249678E01, 3.450358E02
7.222505E01, 3.495378E02
7.195221E01, 3.540454E02
7.167825E01, 3.585587E02
7.140318E01, 3.077719E00
7.112701E01, 7.602379E00
7.084973E01, 1.213271E01
7.057135E01, 1.666871E01
7.029188E01, 2.121038E01
7.001132E01, 2.575772E01
6.972968E01, 3.031073E01
6.944696E01, 3.486941E01
6.916315E01, 3.943376E01
6.887828E01, 4.400378E01
6.859234E01, 4.857947E01
6.830534E01, 5.316083E01
6.801727E01, 5.774786E01
6.772816E01, 6.234056E01
6.743799E01, 6.693893E01
6.714678E01, 7.154297E01
6.685453E01, 7.615268E01
6.656124E01, 8.076806E01
6.626692E01, 8.538911E01
6.597157E01, 9.001583E01
6.567520E01, 9.464822E01
6.537782E01, 9.928628E01
6.507941E01, 1.039300E02
6.478001E01, 1.085794E02
6.447959E01, 1.132345E02
6.417818E01, 1.178952E02
6.387577E01, 1.225616E02
6.357237E01, 1.272337E02
6.326799E01, 1.319115E02
6.296263E01, 1.365949E02
6.265629E01, 1.412840E02
6.234898E01, 1.459787E02
6.204070E01, 1.506792E02
6.173147E01, 1.553853E02
6.142127E01, 1.600970E02
6.111012E01, 1.648145E02
6.079803E01, 1.695376E02
6.048499E01, 1.742664E02
6.017102E01, 1.790008E02
5.985612E01, 1.837409E02
5.954028E01, 1.884867E02
5.922353E01, 1.932382E02
5.890585E01, 1.979953E02
5.858726E01, 2.027581E02
5.826777E01, 2.075266E02
5.794737E01, 2.123007E02
5.762607E01, 2.170805E02
5.730388E01, 2.218660E02
5.698081E01, 2.266572E02
5.665684E01, 2.314540E02
5.633201E01, 2.362565E02
5.600629E01, 2.410646E02
5.567971E01, 2.458785E02
5.535227E01, 2.506980E02
5.502397E01, 2.555231E02
5.469482E01, 2.603540E02
5.436481E01, 2.651905E02
5.403397E01, 2.700327E02
5.370229E01, 2.748805E02
5.336978E01, 2.797340E02
5.303643E01, 2.845932E02
5.270227E01, 2.894581E02
5.236729E01, 2.943286E02
5.203150E01, 2.992048E02
5.169490E01, 3.040867E02
5.135750E01, 3.089742E02
5.101931E01, 3.138674E02
5.068032E01, 3.187663E02
5.034055E01, 3.236709E02
5.000000E01, 3.285811E02
4.965867E01, 3.334970E02
4.931658E01, 3.384185E02
4.897372E01, 3.433458E02
4.863010E01, 3.482787E02
4.828573E01, 3.532172E02
4.794060E01, 3.581615E02
4.759474E01, 3.111379E00
4.724814E01, 8.066959E00
4.690080E01, 1.302821E01
4.655274E01, 1.799513E01
4.620396E01, 2.296772E01
4.585446E01, 2.794598E01
4.550425E01, 3.292991E01
4.515334E01, 3.791951E01
4.480172E01, 4.291478E01
4.444941E01, 4.791572E01
4.409641E01, 5.292233E01
4.374273E01, 5.793461E01
4.338837E01, 6.295256E01
4.303334E01, 6.797618E01
4.267764E01, 7.300547E01
4.232128E01, 7.804043E01
4.196427E01, 8.308106E01
4.160660E01, 8.812736E01
4.124829E01, 9.317933E01
4.088934E01, 9.823697E01
4.052975E01, 1.033003E02
4.016954E01, 1.083693E02
3.980871E01, 1.134439E02
3.944726E01, 1.185242E02
3.908519E01, 1.236102E02
3.872252E01, 1.287019E02
3.835925E01, 1.337992E02
3.799539E01, 1.389022E02
3.763094E01, 1.440109E02
3.726590E01, 1.491252E02
3.690029E01, 1.542452E02
3.653410E01, 1.593709E02
3.616735E01, 1.645023E02
3.580004E01, 1.696393E02
3.543217E01, 1.747820E02
3.506376E01, 1.799303E02
3.469480E01, 1.850844E02
3.432530E01, 1.902441E02
3.395527E01, 1.954094E02
3.358471E01, 2.005805E02
3.321364E01, 2.057572E02
3.284205E01, 2.109396E02
3.246995E01, 2.161276E02
3.209734E01, 2.213213E02
3.172424E01, 2.265207E02
3.135065E01, 2.317258E02
3.097657E01, 2.369365E02
3.060201E01, 2.421529E02
3.022698E01, 2.473750E02
2.985148E01, 2.526027E02
2.947552E01, 2.578361E02
2.909910E01, 2.630752E02
2.872223E01, 2.683200E02
2.834491E01, 2.735704E02
2.796715E01, 2.788265E02
2.758896E01, 2.840882E02
2.721035E01, 2.893557E02
2.683131E01, 2.946288E02
2.645185E01, 2.999075E02
2.607199E01, 3.051920E02
2.569172E01, 3.104821E02
2.531105E01, 3.157779E02
2.492999E01, 3.210793E02
2.454855E01, 3.263864E02
2.416672E01, 3.316992E02
2.378452E01, 3.370177E02
2.340195E01, 3.423418E02
2.301902E01, 3.476716E02
2.263573E01, 3.530071E02
2.225209E01, 3.583482E02
2.186811E01, 3.695029E00
2.148379E01, 9.047509E00
2.109913E01, 1.440566E01
2.071415E01, 1.976948E01
2.032884E01, 2.513897E01
1.994322E01, 3.051413E01
1.955729E01, 3.589496E01
1.917106E01, 4.128146E01
1.878453E01, 4.667363E01
1.839771E01, 5.207147E01
1.801061E01, 5.747498E01
1.762323E01, 6.288416E01
1.723557E01, 6.829901E01
1.684764E01, 7.371953E01
1.645946E01, 7.914572E01
1.607102E01, 8.457758E01
1.568233E01, 9.001511E01
1.529340E01, 9.545831E01
1.490423E01, 1.009072E02
1.451483E01, 1.063617E02
1.412520E01, 1.118219E02
1.373536E01, 1.172878E02
1.334530E01, 1.227594E02
1.295503E01, 1.282366E02
1.256457E01, 1.337195E02
1.217391E01, 1.392080E02
1.178306E01, 1.447023E02
1.139203E01, 1.502022E02
1.100082E01, 1.557077E02
1.060944E01, 1.612190E02
1.021790E01, 1.667359E02
9.826200E00, 1.722585E02
9.434347E00, 1.777867E02
9.042348E00, 1.833206E02
8.650208E00, 1.888602E02
8.257935E00, 1.944055E02
7.865533E00, 1.999564E02
7.473009E00, 2.055130E02
7.080370E00, 2.110753E02
6.687621E00, 2.166432E02
6.294768E00, 2.222168E02
5.901818E00, 2.277961E02
5.508776E00, 2.333811E02
5.115649E00, 2.389717E02
4.722442E00, 2.445680E02
4.329163E00, 2.501699E02
3.935816E00, 2.557776E02
3.542408E00, 2.613909E02
3.148946E00, 2.670098E02
2.755434E00, 2.726345E02
2.361880E00, 2.782648E02
1.968289E00, 2.839008E02
1.574668E00, 2.895424E02
1.181022E00, 2.951897E02
7.873584E-01, 3.008427E02
3.936823E-01, 3.065014E02
0.000000E00, 3.121657E02
##END
