# Supplementary material for: Curvisetone—A Male-Specific Tricyclic nor-Diterpenoid from the Springtail Sinella curviseta
Source: J Nat Prod. 2025 Mar 12;88(3):857–61. doi: 10.1021/acs.jnatprod.4c01432 (PMC11959583; doi:10.1021/acs.jnatprod.4c01432)
Supplement: Supplementary file 2 — np4c01432_si_002.zip [file np4c01432_si_002.zip › FID for publication/Curvisetone/1H,13C-HSQC/pdata/1/auditp.txt]

##TITLE= Audit trail, TopSpin 4.4.0
##JCAMPDX= 5.01
##ORIGIN= Bruker BioSpin GmbH & Co. KG
##OWNER= hsp
$$ C:/Bruker/TopSpin4.4.0/prog/curdir/changer/inmrchanger/Oct02-2024-1507-nmr/5/5.96/data/nmr/mon150949_oz/3/pdata/1/auditp.txt
##AUDIT TRAIL=  $$ (NUMBER, WHEN, WHO, WHERE, PROCESS, VERSION, WHAT)
(   1,<2024-10-25T11:21:22.118+0200>,<hsp>,<nmr20>,<cprserver>,<TopSpin 4.4.0>,
      <changed parameter F1 SI to 4096>)
$$ D:/u/data/nmr/nmr/mon150949_oz/3/pdata/1/auditp.txt
(   2,<2024-10-28T12:32:31.580+0100>,<hsp>,<nmr20>,<proc2d>,<TopSpin 4.4.0>,
      <Start of raw data processing
       xfb F2: SI = 2K WDW = 4 SSB = 2 FT_mod = 6 PKNL = 1 PHC0 = 0 PHC1 = 0 F1: SI = 4K ME_mod = 2 NCOEF = 32 WDW = 4 SSB = 2 FT_mod = 6 FCOR = 0.5 PHC0 = 0 PHC1 = 0
       data hash MD5: 2K * 4K
       B4 A4 8D F3 C6 27 B0 FE 4E 91 52 F9 95 51 26 F5>)
(   3,<2024-10-28T12:33:00.794+0100>,<hsp>,<nmr20>,<cprserver>,<TopSpin 4.4.0>,
      <changed parameter F2 SR to 67.32>)
(   4,<2024-10-28T12:58:02.931+0100>,<hsp>,<nmr20>,<proc2d>,<TopSpin 4.4.0>,
      <pk2 fgphup F2: PHC0 = 132.9457 PHC1 = -1.825
       data hash MD5: 2K * 4K
       4D CF 31 76 E8 5C F6 82 0F 6D DD AD 9D 4E B5 15>)
(   5,<2024-10-28T12:59:38.572+0100>,<hsp>,<nmr20>,<proc2d>,<TopSpin 4.4.0>,
      <pk1 fgphup F1: PHC0 = 7.886035 PHC1 = -0.125
       data hash MD5: 2K * 4K
       3C 7C 6D 83 A1 58 FD 7D 5E 1D 00 77 99 E2 5E 9A>)
$$ C:/Users/moell/Nextcloud/Doktorarbeit/Manuscripte/Sinella curviseta/FID for publication/mon150949_oz SIC M272/3/pdata/1/auditp.txt
(   6,<2024-12-10T08:51:38.005+0100>,<moell>,<AntonTower>,<disknew>,<TopSpin 4.3.0>,
      <processed data deleted by delp>)
##END=

$$ hash MD5
$$ 37 7D B9 B2 AA 15 35 0B 41 C2 A2 2C 17 5B 87 0E
