# Supplementary material for: Curvisetone—A Male-Specific Tricyclic nor-Diterpenoid from the Springtail Sinella curviseta
Source: J Nat Prod. 2025 Mar 12;88(3):857–61. doi: 10.1021/acs.jnatprod.4c01432 (PMC11959583; doi:10.1021/acs.jnatprod.4c01432)
Supplement: Supplementary file 2 — np4c01432_si_002.zip [file np4c01432_si_002.zip › FID for publication/Curvisetone/1H,13C-HSQC/pdata/1/clevels]

##TITLE= Parameter file, TopSpin 4.4.0
##JCAMPDX= 5.0
##DATATYPE= Parameter Values
##NPOINTS= 9	$$ modification sequence number
##ORIGIN= Bruker BioSpin GmbH & Co. KG
##OWNER= hsp
$$ 2024-10-28 13:00:03.367 +0100  hsp@nmr20
$$ D:/u/data/nmr/nmr/mon150949_oz/3/pdata/1/clevels
$$ process C:\Bruker\TopSpin4.4.0\prog\mod\dataserver.exe
##$LEVELS= (0..255)
-2034017000000 -1564628000000 -1203560000000 -925815500000 -712165800000
-547819800000 -421399900000 -324153700000 -249349000000 -191806900000 -147543800000
-113495200000 -87304030000 -67156940000 -51659190000 -39737840000 -30567570000
-23513510000 -18087320000 -13913320000 -10702550000 -8232734251.5 -6332872501.1
-4871440385.5 -3747261835 -2882509103.8 -2217314695.3 -1705626688.7 -1312020529.7
-1009246561.3 -776343508.7 -597187314.4 597187314.4 776343508.7 1009246561.3
1312020529.7 1705626688.7 2217314695.3 2882509103.8 3747261835 4871440385.5
6332872501.1 8232734251.5 10702550000 13913320000 18087320000 23513510000
30567570000 39737840000 51659190000 67156940000 87304030000 113495200000
147543800000 191806900000 249349000000 324153700000 421399900000 547819800000
712165800000 925815500000 1203560000000 1564628000000 2034017000000 0 0
0 0 0 0 0 0 0 0 0 0 0 0 0 0 0 0 0 0 0 0 0 0 0 0 0 0 0 0 0 0 0 0 0 0 0 0
0 0 0 0 0 0 0 0 0 0 0 0 0 0 0 0 0 0 0 0 0 0 0 0 0 0 0 0 0 0 0 0 0 0 0 0
0 0 0 0 0 0 0 0 0 0 0 0 0 0 0 0 0 0 0 0 0 0 0 0 0 0 0 0 0 0 0 0 0 0 0 0
0 0 0 0 0 0 0 0 0 0 0 0 0 0 0 0 0 0 0 0 0 0 0 0 0 0 0 0 0 0 0 0 0 0 0 0
0 0 0 0 0 0 0 0 0 0 0 0 0 0 0 0 0 0 0 0 0 0 0 0 0 0 0 0 0 0 0 0 0 0 0 0
0 0 0 0 0 0 0 0 0 0
##$LEVSIGN= 3
##$MAXLEV= 32
##$METHOD= 0
##$NEGBASE= -597187314.4
##$NEGINCR= 1.3
##$POSBASE= 597187314.4
##$POSINCR= 1.3
##END=
