# Supplementary material for: Curvisetone—A Male-Specific Tricyclic nor-Diterpenoid from the Springtail Sinella curviseta
Source: J Nat Prod. 2025 Mar 12;88(3):857–61. doi: 10.1021/acs.jnatprod.4c01432 (PMC11959583; doi:10.1021/acs.jnatprod.4c01432)
Supplement: Supplementary file 2 — np4c01432_si_002.zip [file np4c01432_si_002.zip › FID for publication/Curvisetone/1H,13C-HSQC/pdata/1/curdat2]

##TITLE= Parameter file, TopSpin 4.3.0
##JCAMPDX= 5.0
##DATATYPE= Parameter Values
##NPOINTS= 3	$$ modification sequence number
##ORIGIN= Bruker BioSpin GmbH & Co. KG
##OWNER= hsp
$$ 2024-10-28 14:51:34.307 +0100  Anton@AK-Schulz-Anton
$$ C:/Users/Anton/Nextcloud/Analytik/NMR/mon150949_oz SIC M272/3/pdata/1/curdat2
$$ process C:\Bruker\TopSpin4.3.0\prog\mod\dataserver.exe
##$DATPATH2= <C:/Users/Anton/Nextcloud/Analytik/NMR>
##$DU2= <>
##$EXPNO2= 1
##$NAME2= <mon150949_oz SIC M272>
##$PROCNO2= 1
##$TYPE= <>
##$USER2= <>
##END=
