# Supplementary material for: Curvisetone—A Male-Specific Tricyclic nor-Diterpenoid from the Springtail Sinella curviseta
Source: J Nat Prod. 2025 Mar 12;88(3):857–61. doi: 10.1021/acs.jnatprod.4c01432 (PMC11959583; doi:10.1021/acs.jnatprod.4c01432)
Supplement: Supplementary file 2 — np4c01432_si_002.zip [file np4c01432_si_002.zip › FID for publication/Curvisetone/1H/audita.txt]

##TITLE= Audit trail, TopSpin 4.4.0
##JCAMPDX= 5.01
##ORIGIN= Bruker BioSpin GmbH & Co. KG
##OWNER= root
$$ /root/.topspin-BladeEpu/local_acqu/mon150949_oz/1/audita.txt
##AUDIT TRAIL=  $$ (NUMBER, WHEN, WHO, WHERE, PROCESS, VERSION, WHAT)
(   1,<2024-10-25T06:54:45.333+0000>,<NMR20\hsp>,<NMR20>,<go4>,<TopSpin 4.4.0>,
      <acquisition in progress>)
$$ D:/u/data/nmr/nmr/mon150949_oz/1/audita.txt
(   2,<2024-10-25T08:46:32.455+0000>,<NMR20\hsp>,<NMR20>,<go4>,<TopSpin 4.4.0>,
      <created by zg on 'Avance Neo 600' (NMR20) by user 'NMR20\hsp'
       on data set with UUID '0497c9fa-929e-11ef-8b43-0030d627526e'
       started at 2024-10-25 06:54:45.333 +0000, POWCHK enabled, PULCHK disabled,
       completed at 2024-10-25 08:46:32.455 +0000
       configuration hash MD5:
       0E E0 76 6E DA A1 3E 20 11 B7 77 BB 10 F7 0C 0E
       double data hash MD5: 128K
       CD 70 63 58 61 AF B2 E0 97 73 B5 93 57 4D EB 0D>)
(   3,<2024-10-25T10:46:31.614+0200>,<hsp>,<nmr20>,<xwish3>,<TopSpin 4.4.0>,
      <ICON-NMR User ID: nmr
       double data hash MD5: 128K
       CD 70 63 58 61 AF B2 E0 97 73 B5 93 57 4D EB 0D>)
##END=

$$ hash MD5
$$ 06 2A 96 17 BA 7E 9B 1C F4 81 44 01 EB A7 46 72
