# Supplementary material for: Curvisetone—A Male-Specific Tricyclic nor-Diterpenoid from the Springtail Sinella curviseta
Source: J Nat Prod. 2025 Mar 12;88(3):857–61. doi: 10.1021/acs.jnatprod.4c01432 (PMC11959583; doi:10.1021/acs.jnatprod.4c01432)
Supplement: Supplementary file 2 — np4c01432_si_002.zip [file np4c01432_si_002.zip › FID for publication/Curvisetone/1H/au/src/proc_1dclf.i]

/***********************************************-*-C++-*-********/
/*	proc_1dconlf		29.07.1996			*/
/****************************************************************/
/*	Short Description :					*/
/* 	Processes and plot 1D spectra.  Uses 'autoplot' for 	*/
/* 	plotting. Plots an additional spectrum on the same plot	*/
/*	if there are integrals in the lowfield range outside 	*/
/*	delta > 11						*/
/****************************************************************/
/*	Keywords :						*/
/*	conditional lowfield plot, XWIN-PLOT			*/
/****************************************************************/
/*	Description/Usage :					*/
/*	Processing AU program for 1D-spectra with conditional	*/
/*	lowfield plot, plotting with XWIN-PLOT			*/
/*	If there are any integrals in the lowfield part of the 	*/
/*	spectrum (delta>11), a XWIN-PLOT layout with additional	*/
/*	lowfield plot will be used. If there are no peaks in	*/
/*	the lower field range of the plot, a 'normal' layout	*/
/*	will be used. Performs ef, apk, sref, abs and autoplot.	*/
/*	If you want to use your individual   			*/
/*	XWIN-PLOT layout, you have to define it in this AU 	*/
/*	program instead '1D_H.xwp' resp.			*/
/*	'1D_H+lf.xwp'						*/
/*	Peak Picking will be done in the acquisition range	*/
/****************************************************************/
/*	Author(s) :						*/
/*	Name		: Peter Dvortsak,Sven Cunskis		*/
/*	Organisation	: Bruker Analytik			*/
/*	Email		: nmr-software-support@bruker.de	*/
/****************************************************************/
/*	Name		Date	Modification:			*/
/*	pdv		960729	created				*/
/*	eng		980327	scan all integral regions	*/
/*	eng		991207	plot overview first (bug 2255)	*/
/*	svcu		010102	use XWIN-PLOT for plotting	*/
/*	svcu		041001	increase print_to_file options	*/
/*								*/
/****************************************************************/
/*
$Id: proc_1dconlf,v 1.16.2.1 2004/10/01 15:55:12 svcu Exp $
*/

/*********************************************/
/* Declare variables */
char path[PATH_MAX], a[PATH_MAX], layout_orig[PATH_MAX], xwlay[PATH_MAX];
FILE *fptr;
float fr1, fr2, ploffs, ploffsold, f1p, f2p;
double f1porig, f2porig;
double sf, sw_p;
int ret;
char emailflag[2], portf[PATH_MAX];


portf[0]=0;

/*********************************************/
/* processing */
GETCURDATA
EM
FT
APK
SREF
ABS

/*********************************************/
/* Define offset of plot region and store this information in 	*/
/* an additional variable */
ploffs = 11;
ploffsold = ploffs;


/*********************************************/
/* Check if there are any peaks at a lower field as delta=ploffs */
(void)sprintf(path,"%s/data/%s/nmr/%s/%d/pdata/%d/intrng",
				disk,user,name,expno,procno);
fptr=fopen(path,"r");
while ( fgets(a,120,fptr) != NULL )
{
  if ( sscanf(a,"%f %f",&fr1,&fr2) == 2)
  {
    if ( fr1 > ploffs )
    {
      ploffs = fr1;
    }
  }
}
fclose(fptr);

/*********************************************/
/* store the current plotregion */
FETCHPAR("F1P",&f1porig)
FETCHPAR("F2P",&f2porig)

/*********************************************/
/* define the plotregion as big as */
/* the complete acquisition region */
FETCHPARS("OFFSET",&f1p)
FETCHPARS("SW_p",&sw_p)
FETCHPARS("SF",&sf)
f2p=f1p-(float)(sw_p/sf);
STOREPAR("F1P",f1p)
STOREPAR("F2P",f2p)

/*********************************************/
/* create peak.txt file */
XWP_PP

/*********************************************/
/* restore the original plotregion */
STOREPAR("F1P",f1porig)
STOREPAR("F2P",f2porig)

/*********************************************/
/* create the parameter list for XWIN-PLOT	*/
XWP_LP

/*********************************************/
/* store the current layout */
FETCHPAR("LAYOUT",layout_orig)

/*********************************************/
/* If there are any peaks at a lower field as delta=11 */
/* a layout with additional low field spectrum will be used. */
/* If there are no lowfield peaks, */
/* the default layout will be used.  */
if (ploffs > ploffsold)
{
	STOREPAR("LAYOUT","+/1D_H+lf_ibk.xwp")
}
else
{ 
	STOREPAR("LAYOUT","+/1D_H_ibk.xwp")
}
 

AUTOPLOT


/*********************************************/
/* Adds include file 'printtofile' that manage */
/* the print to file information	*/

#include <inc/printtofile>


/*********************************************/
/* restore the original layout */
STOREPAR("LAYOUT",layout_orig)

QUIT
