# Supplementary material for: Curvisetone—A Male-Specific Tricyclic nor-Diterpenoid from the Springtail Sinella curviseta
Source: J Nat Prod. 2025 Mar 12;88(3):857–61. doi: 10.1021/acs.jnatprod.4c01432 (PMC11959583; doi:10.1021/acs.jnatprod.4c01432)
Supplement: Supplementary file 2 — np4c01432_si_002.zip [file np4c01432_si_002.zip › FID for publication/Curvisetone/1H/pdata/1/assocs]

##TITLE= Parameter file, TopSpin 4.4.0
##JCAMPDX= 5.0
##DATATYPE= Parameter Values
##NPOINTS= 1	$$ modification sequence number
##ORIGIN= Bruker BioSpin GmbH & Co. KG
##OWNER= hsp
$$ 2024-10-25 10:06:19.563 +0200  hsp@nmr20
$$ D:/u/data/nmr/nmr/mon150949_oz/1/pdata/1/assocs
$$ process C:\Bruker\TopSpin4.4.0\prog\mod\dataserver.exe
##$MULTDISP= <D:/u/data/nmr/nmr/mon150481_oz/1/pdata/1>
##END=
