# Supplementary material for: Curvisetone—A Male-Specific Tricyclic nor-Diterpenoid from the Springtail Sinella curviseta
Source: J Nat Prod. 2025 Mar 12;88(3):857–61. doi: 10.1021/acs.jnatprod.4c01432 (PMC11959583; doi:10.1021/acs.jnatprod.4c01432)
Supplement: Supplementary file 2 — np4c01432_si_002.zip [file np4c01432_si_002.zip › FID for publication/Curvisetone/1H/pdata/1/auditp.txt]

##TITLE= Audit trail, TopSpin 4.4.0
##JCAMPDX= 5.01
##ORIGIN= Bruker BioSpin GmbH & Co. KG
##OWNER= hsp
$$ D:/u/data/nmr/nmr/mon150949_oz/1/pdata/1/auditp.txt
##AUDIT TRAIL=  $$ (NUMBER, WHEN, WHO, WHERE, PROCESS, VERSION, WHAT)
(   1,<2024-10-25T06:54:45.333+0000>,<NMR20\hsp>,<NMR20>,<go4>,<TopSpin 4.4.0>,
      <acquisition in progress>)
(   2,<2024-10-25T10:04:57.071+0200>,<hsp>,<nmr20>,<proc1d>,<TopSpin 4.4.0>,
      <Start of raw data processing
       efp LB = 0 FT_mod = 6 PKNL = 1 PHC0 = 35.39698 PHC1 = 7.235722 SI = 128K 
       data hash MD5: 128K
       8A DE 26 DD 15 FF 4E D0 C1 A7 7D 90 27 B5 C7 F0>)
(   3,<2024-10-25T10:05:20.455+0200>,<hsp>,<nmr20>,<proc1d>,<TopSpin 4.4.0>,
      <pk fgphup PHC0 = 12.21128 PHC1 = -2 
       data hash MD5: 128K
       FF C3 2A 86 F0 F4 3B 6B D9 A6 93 29 DD B4 A2 6B>)
(   4,<2024-10-25T10:05:22.601+0200>,<hsp>,<nmr20>,<proc1d>,<TopSpin 4.4.0>,
      <abs ABSG = 5 
       data hash MD5: 128K
       DC 19 BC F3 AF 5A 36 DE AC 12 57 FD ED CC 8A 8E>)
$$ D:/u/data/nmr/nmr/mon150949_oz/1//pdata/1/auditp.txt
(   5,<2024-10-25T10:07:32.935+0200>,<hsp>,<nmr20>,<sref>,<TopSpin 4.4.0>,
      <sref
       data hash MD5: 128K
       DC 19 BC F3 AF 5A 36 DE AC 12 57 FD ED CC 8A 8E>)
$$ D:/u/data/nmr/nmr/mon150949_oz/1/pdata/1/auditp.txt
(   6,<2024-10-25T10:49:21.566+0200>,<hsp>,<nmr20>,<proc1d>,<TopSpin 4.4.0>,
      <Start of raw data processing
       efp LB = 0 FT_mod = 6 PKNL = 1 PHC0 = 47.60826 PHC1 = 5.235722 SI = 128K 
       data hash MD5: 128K
       FD 1A 60 4B 47 D9 9C C7 74 69 33 DA DF 42 69 64>)
(   7,<2024-10-25T10:49:31.675+0200>,<hsp>,<nmr20>,<proc1d>,<TopSpin 4.4.0>,
      <abs ABSG = 5 
       data hash MD5: 128K
       A9 3C A6 B9 92 FD 84 85 04 E2 61 0D E6 DE DA 5D>)
(   8,<2024-10-25T10:49:56.600+0200>,<hsp>,<nmr20>,<proc1d>,<TopSpin 4.4.0>,
      <pk fgphup PHC0 = 0.6854809 PHC1 = -0.75 
       data hash MD5: 128K
       1B B7 07 25 67 F8 C7 19 11 11 B1 0D F2 81 D0 42>)
(   9,<2024-10-25T10:50:00.281+0200>,<hsp>,<nmr20>,<proc1d>,<TopSpin 4.4.0>,
      <abs ABSG = 5 
       data hash MD5: 128K
       02 FC C7 7C 05 1E C6 2C CA F2 C7 A1 C1 89 2F 29>)
$$ D:/u/data/nmr/nmr/mon150949_oz/1//pdata/1/auditp.txt
(  10,<2024-10-25T10:50:03.916+0200>,<hsp>,<nmr20>,<sref>,<TopSpin 4.4.0>,
      <sref
       data hash MD5: 128K
       02 FC C7 7C 05 1E C6 2C CA F2 C7 A1 C1 89 2F 29>)
$$ D:/u/data/nmr/nmr/mon150949_oz/1/pdata/1/auditp.txt
(  11,<2024-10-25T10:50:08.601+0200>,<hsp>,<nmr20>,<peak>,<TopSpin 4.4.0>,
      <1D Peak picking
       data hash MD5: 128K
       02 FC C7 7C 05 1E C6 2C CA F2 C7 A1 C1 89 2F 29>)
(  12,<2024-10-25T10:53:09.668+0200>,<hsp>,<nmr20>,<dataserver>,<TopSpin 4.4.0>,
      <INTEGRAL DEFINE [8.151;7.782]
       data hash MD5: 128K
       02 FC C7 7C 05 1E C6 2C CA F2 C7 A1 C1 89 2F 29>)
(  13,<2024-10-25T10:53:09.684+0200>,<hsp>,<nmr20>,<dataserver>,<TopSpin 4.4.0>,
      <INTEGRAL DEFINE [9.855;9.270]
       data hash MD5: 128K
       02 FC C7 7C 05 1E C6 2C CA F2 C7 A1 C1 89 2F 29>)
(  14,<2024-10-25T10:53:09.685+0200>,<hsp>,<nmr20>,<dataserver>,<TopSpin 4.4.0>,
      <INTEGRAL DEFINE [6.231;5.506]
       data hash MD5: 128K
       02 FC C7 7C 05 1E C6 2C CA F2 C7 A1 C1 89 2F 29>)
(  15,<2024-10-25T10:53:09.685+0200>,<hsp>,<nmr20>,<dataserver>,<TopSpin 4.4.0>,
      <INTEGRAL DEFINE [4.425;3.789]
       data hash MD5: 128K
       02 FC C7 7C 05 1E C6 2C CA F2 C7 A1 C1 89 2F 29>)
(  16,<2024-10-25T10:53:09.700+0200>,<hsp>,<nmr20>,<dataserver>,<TopSpin 4.4.0>,
      <INTEGRAL DEFINE [3.789;3.141]
       data hash MD5: 128K
       02 FC C7 7C 05 1E C6 2C CA F2 C7 A1 C1 89 2F 29>)
(  17,<2024-10-25T10:53:09.700+0200>,<hsp>,<nmr20>,<dataserver>,<TopSpin 4.4.0>,
      <INTEGRAL DEFINE [3.103;2.569]
       data hash MD5: 128K
       02 FC C7 7C 05 1E C6 2C CA F2 C7 A1 C1 89 2F 29>)
(  18,<2024-10-25T10:53:09.716+0200>,<hsp>,<nmr20>,<dataserver>,<TopSpin 4.4.0>,
      <INTEGRAL DELETE [2.502;0.562]
       data hash MD5: 128K
       02 FC C7 7C 05 1E C6 2C CA F2 C7 A1 C1 89 2F 29>)
(  19,<2024-10-25T10:53:09.716+0200>,<hsp>,<nmr20>,<dataserver>,<TopSpin 4.4.0>,
      <INTEGRAL DELETE [3.103;2.569]
       data hash MD5: 128K
       02 FC C7 7C 05 1E C6 2C CA F2 C7 A1 C1 89 2F 29>)
(  20,<2024-10-25T10:53:09.731+0200>,<hsp>,<nmr20>,<dataserver>,<TopSpin 4.4.0>,
      <INTEGRAL DEFINE [2.868;0.335]
       data hash MD5: 128K
       02 FC C7 7C 05 1E C6 2C CA F2 C7 A1 C1 89 2F 29>)
(  21,<2024-10-25T10:53:09.731+0200>,<hsp>,<nmr20>,<dataserver>,<TopSpin 4.4.0>,
      <INTEGRAL DEFINE [0.325;0.249]
       data hash MD5: 128K
       02 FC C7 7C 05 1E C6 2C CA F2 C7 A1 C1 89 2F 29>)
(  22,<2024-10-25T10:53:09.747+0200>,<hsp>,<nmr20>,<dataserver>,<TopSpin 4.4.0>,
      <INTEGRAL DEFINE [-0.328;-0.479]
       data hash MD5: 128K
       02 FC C7 7C 05 1E C6 2C CA F2 C7 A1 C1 89 2F 29>)
(  23,<2024-10-25T10:53:32.257+0200>,<hsp>,<nmr20>,<cprserver>,<TopSpin 4.4.0>,
      <changed parameter F1 SR to 67.32>)
$$ D:/u/data/nmr/nmr/mon150949_oz/1//pdata/1/auditp.txt
(  24,<2024-10-28T12:30:16.194+0100>,<hsp>,<nmr20>,<sref>,<TopSpin 4.4.0>,
      <sref
       data hash MD5: 128K
       02 FC C7 7C 05 1E C6 2C CA F2 C7 A1 C1 89 2F 29>)
$$ D:/u/data/nmr/nmr/mon150949_oz/1/pdata/1/auditp.txt
(  25,<2024-10-28T12:30:25.807+0100>,<hsp>,<nmr20>,<cprserver>,<TopSpin 4.4.0>,
      <changed parameter F1 SR to 67.32>)
$$ C:\Users\Anton\Nextcloud\Analytik\NMR/mon150949_oz SIC M272/1/pdata/1/auditp.txt
(  26,<2024-10-28T14:52:52.808+0100>,<Anton>,<AK-Schulz-Anton>,<proc1d>,<TopSpin 4.3.0>,
      <pk fgphup PHC0 = 0 PHC1 = 0 
       data hash MD5: 128K
       02 FC C7 7C 05 1E C6 2C CA F2 C7 A1 C1 89 2F 29>)
(  27,<2024-10-28T14:56:38.574+0100>,<Anton>,<AK-Schulz-Anton>,<dataserver>,<TopSpin 4.3.0>,
      <INTEGRAL DELETE [9.855;9.270]
       data hash MD5: 128K
       02 FC C7 7C 05 1E C6 2C CA F2 C7 A1 C1 89 2F 29>)
(  28,<2024-10-28T14:56:38.591+0100>,<Anton>,<AK-Schulz-Anton>,<dataserver>,<TopSpin 4.3.0>,
      <INTEGRAL DELETE [8.151;7.782]
       data hash MD5: 128K
       02 FC C7 7C 05 1E C6 2C CA F2 C7 A1 C1 89 2F 29>)
(  29,<2024-10-28T14:56:38.591+0100>,<Anton>,<AK-Schulz-Anton>,<dataserver>,<TopSpin 4.3.0>,
      <INTEGRAL DELETE [7.575;6.914]
       data hash MD5: 128K
       02 FC C7 7C 05 1E C6 2C CA F2 C7 A1 C1 89 2F 29>)
(  30,<2024-10-28T14:56:38.607+0100>,<Anton>,<AK-Schulz-Anton>,<dataserver>,<TopSpin 4.3.0>,
      <INTEGRAL DELETE [6.231;5.506]
       data hash MD5: 128K
       02 FC C7 7C 05 1E C6 2C CA F2 C7 A1 C1 89 2F 29>)
(  31,<2024-10-28T14:56:38.624+0100>,<Anton>,<AK-Schulz-Anton>,<dataserver>,<TopSpin 4.3.0>,
      <INTEGRAL DELETE [5.478;4.994]
       data hash MD5: 128K
       02 FC C7 7C 05 1E C6 2C CA F2 C7 A1 C1 89 2F 29>)
(  32,<2024-10-28T14:56:38.624+0100>,<Anton>,<AK-Schulz-Anton>,<dataserver>,<TopSpin 4.3.0>,
      <INTEGRAL DELETE [4.994;4.419]
       data hash MD5: 128K
       02 FC C7 7C 05 1E C6 2C CA F2 C7 A1 C1 89 2F 29>)
(  33,<2024-10-28T14:56:38.641+0100>,<Anton>,<AK-Schulz-Anton>,<dataserver>,<TopSpin 4.3.0>,
      <INTEGRAL DELETE [4.425;3.789]
       data hash MD5: 128K
       02 FC C7 7C 05 1E C6 2C CA F2 C7 A1 C1 89 2F 29>)
(  34,<2024-10-28T14:56:38.657+0100>,<Anton>,<AK-Schulz-Anton>,<dataserver>,<TopSpin 4.3.0>,
      <INTEGRAL DELETE [3.789;3.141]
       data hash MD5: 128K
       02 FC C7 7C 05 1E C6 2C CA F2 C7 A1 C1 89 2F 29>)
(  35,<2024-10-28T14:56:38.657+0100>,<Anton>,<AK-Schulz-Anton>,<dataserver>,<TopSpin 4.3.0>,
      <INTEGRAL DELETE [2.868;0.335]
       data hash MD5: 128K
       02 FC C7 7C 05 1E C6 2C CA F2 C7 A1 C1 89 2F 29>)
(  36,<2024-10-28T14:56:38.674+0100>,<Anton>,<AK-Schulz-Anton>,<dataserver>,<TopSpin 4.3.0>,
      <INTEGRAL DELETE [0.215;-0.046]
       data hash MD5: 128K
       02 FC C7 7C 05 1E C6 2C CA F2 C7 A1 C1 89 2F 29>)
(  37,<2024-10-28T14:56:38.691+0100>,<Anton>,<AK-Schulz-Anton>,<dataserver>,<TopSpin 4.3.0>,
      <INTEGRAL DELETE [-0.046;-0.271]
       data hash MD5: 128K
       02 FC C7 7C 05 1E C6 2C CA F2 C7 A1 C1 89 2F 29>)
(  38,<2024-10-28T14:56:38.691+0100>,<Anton>,<AK-Schulz-Anton>,<dataserver>,<TopSpin 4.3.0>,
      <INTEGRAL DELETE [-0.328;-0.479]
       data hash MD5: 128K
       02 FC C7 7C 05 1E C6 2C CA F2 C7 A1 C1 89 2F 29>)
(  39,<2024-10-28T14:56:38.707+0100>,<Anton>,<AK-Schulz-Anton>,<dataserver>,<TopSpin 4.3.0>,
      <INTEGRAL DEFINE [5.324;5.299]
       data hash MD5: 128K
       02 FC C7 7C 05 1E C6 2C CA F2 C7 A1 C1 89 2F 29>)
(  40,<2024-10-28T14:56:38.724+0100>,<Anton>,<AK-Schulz-Anton>,<dataserver>,<TopSpin 4.3.0>,
      <INTEGRAL DEFINE [5.236;5.226]
       data hash MD5: 128K
       02 FC C7 7C 05 1E C6 2C CA F2 C7 A1 C1 89 2F 29>)
(  41,<2024-10-28T14:56:38.724+0100>,<Anton>,<AK-Schulz-Anton>,<dataserver>,<TopSpin 4.3.0>,
      <INTEGRAL DEFINE [4.691;4.676]
       data hash MD5: 128K
       02 FC C7 7C 05 1E C6 2C CA F2 C7 A1 C1 89 2F 29>)
(  42,<2024-10-28T14:56:38.741+0100>,<Anton>,<AK-Schulz-Anton>,<dataserver>,<TopSpin 4.3.0>,
      <INTEGRAL DEFINE [4.533;4.520]
       data hash MD5: 128K
       02 FC C7 7C 05 1E C6 2C CA F2 C7 A1 C1 89 2F 29>)
(  43,<2024-10-28T14:56:38.758+0100>,<Anton>,<AK-Schulz-Anton>,<dataserver>,<TopSpin 4.3.0>,
      <INTEGRAL DEFINE [4.100;4.057]
       data hash MD5: 128K
       02 FC C7 7C 05 1E C6 2C CA F2 C7 A1 C1 89 2F 29>)
(  44,<2024-10-28T14:56:38.774+0100>,<Anton>,<AK-Schulz-Anton>,<dataserver>,<TopSpin 4.3.0>,
      <INTEGRAL DEFINE [3.990;3.946]
       data hash MD5: 128K
       02 FC C7 7C 05 1E C6 2C CA F2 C7 A1 C1 89 2F 29>)
(  45,<2024-10-28T14:56:38.774+0100>,<Anton>,<AK-Schulz-Anton>,<dataserver>,<TopSpin 4.3.0>,
      <INTEGRAL DEFINE [3.591;3.557]
       data hash MD5: 128K
       02 FC C7 7C 05 1E C6 2C CA F2 C7 A1 C1 89 2F 29>)
(  46,<2024-10-28T14:56:38.791+0100>,<Anton>,<AK-Schulz-Anton>,<dataserver>,<TopSpin 4.3.0>,
      <INTEGRAL DEFINE [2.778;2.734]
       data hash MD5: 128K
       02 FC C7 7C 05 1E C6 2C CA F2 C7 A1 C1 89 2F 29>)
(  47,<2024-10-28T14:56:38.807+0100>,<Anton>,<AK-Schulz-Anton>,<dataserver>,<TopSpin 4.3.0>,
      <INTEGRAL DEFINE [2.535;2.457]
       data hash MD5: 128K
       02 FC C7 7C 05 1E C6 2C CA F2 C7 A1 C1 89 2F 29>)
(  48,<2024-10-28T14:56:38.824+0100>,<Anton>,<AK-Schulz-Anton>,<dataserver>,<TopSpin 4.3.0>,
      <INTEGRAL DEFINE [2.364;2.264]
       data hash MD5: 128K
       02 FC C7 7C 05 1E C6 2C CA F2 C7 A1 C1 89 2F 29>)
(  49,<2024-10-28T14:56:38.824+0100>,<Anton>,<AK-Schulz-Anton>,<dataserver>,<TopSpin 4.3.0>,
      <INTEGRAL DEFINE [2.202;2.128]
       data hash MD5: 128K
       02 FC C7 7C 05 1E C6 2C CA F2 C7 A1 C1 89 2F 29>)
(  50,<2024-10-28T14:56:38.841+0100>,<Anton>,<AK-Schulz-Anton>,<dataserver>,<TopSpin 4.3.0>,
      <INTEGRAL DEFINE [2.126;2.022]
       data hash MD5: 128K
       02 FC C7 7C 05 1E C6 2C CA F2 C7 A1 C1 89 2F 29>)
(  51,<2024-10-28T14:56:38.857+0100>,<Anton>,<AK-Schulz-Anton>,<dataserver>,<TopSpin 4.3.0>,
      <INTEGRAL DEFINE [2.009;1.927]
       data hash MD5: 128K
       02 FC C7 7C 05 1E C6 2C CA F2 C7 A1 C1 89 2F 29>)
(  52,<2024-10-28T14:56:38.857+0100>,<Anton>,<AK-Schulz-Anton>,<dataserver>,<TopSpin 4.3.0>,
      <INTEGRAL DEFINE [1.651;1.559]
       data hash MD5: 128K
       02 FC C7 7C 05 1E C6 2C CA F2 C7 A1 C1 89 2F 29>)
(  53,<2024-10-28T14:56:38.874+0100>,<Anton>,<AK-Schulz-Anton>,<dataserver>,<TopSpin 4.3.0>,
      <INTEGRAL DEFINE [1.393;1.315]
       data hash MD5: 128K
       02 FC C7 7C 05 1E C6 2C CA F2 C7 A1 C1 89 2F 29>)
(  54,<2024-10-28T14:56:38.874+0100>,<Anton>,<AK-Schulz-Anton>,<dataserver>,<TopSpin 4.3.0>,
      <INTEGRAL DEFINE [1.273;1.164]
       data hash MD5: 128K
       02 FC C7 7C 05 1E C6 2C CA F2 C7 A1 C1 89 2F 29>)
(  55,<2024-10-28T14:56:38.891+0100>,<Anton>,<AK-Schulz-Anton>,<dataserver>,<TopSpin 4.3.0>,
      <INTEGRAL DEFINE [1.057;1.046]
       data hash MD5: 128K
       02 FC C7 7C 05 1E C6 2C CA F2 C7 A1 C1 89 2F 29>)
(  56,<2024-10-28T14:56:38.908+0100>,<Anton>,<AK-Schulz-Anton>,<dataserver>,<TopSpin 4.3.0>,
      <INTEGRAL DEFINE [0.946;0.913]
       data hash MD5: 128K
       02 FC C7 7C 05 1E C6 2C CA F2 C7 A1 C1 89 2F 29>)
(  57,<2024-10-28T14:56:38.908+0100>,<Anton>,<AK-Schulz-Anton>,<dataserver>,<TopSpin 4.3.0>,
      <INTEGRAL DEFINE [0.859;0.836]
       data hash MD5: 128K
       02 FC C7 7C 05 1E C6 2C CA F2 C7 A1 C1 89 2F 29>)
(  58,<2024-10-28T14:56:38.924+0100>,<Anton>,<AK-Schulz-Anton>,<dataserver>,<TopSpin 4.3.0>,
      <INTEGRAL DEFINE [0.831;0.792]
       data hash MD5: 128K
       02 FC C7 7C 05 1E C6 2C CA F2 C7 A1 C1 89 2F 29>)
(  59,<2024-10-28T14:56:38.924+0100>,<Anton>,<AK-Schulz-Anton>,<dataserver>,<TopSpin 4.3.0>,
      <INTEGRAL DEFINE [6.417;-0.453]
       data hash MD5: 128K
       02 FC C7 7C 05 1E C6 2C CA F2 C7 A1 C1 89 2F 29>)
(  60,<2024-10-28T14:56:38.941+0100>,<Anton>,<AK-Schulz-Anton>,<dataserver>,<TopSpin 4.3.0>,
      <INTEGRAL DELETE [6.417;-0.453]
       data hash MD5: 128K
       02 FC C7 7C 05 1E C6 2C CA F2 C7 A1 C1 89 2F 29>)
$$ C:\Users\moell\Nextcloud\Analytik\NMR/mon150949_oz SIC M272/1/pdata/1/auditp.txt
(  61,<2024-11-12T08:17:55.387+0100>,<moell>,<AntonTower>,<proc1d>,<TopSpin 4.3.0>,
      <pk fgphup PHC0 = 0 PHC1 = 0 
       data hash MD5: 128K
       02 FC C7 7C 05 1E C6 2C CA F2 C7 A1 C1 89 2F 29>)
(  62,<2024-11-12T08:20:11.183+0100>,<moell>,<AntonTower>,<dataserver>,<TopSpin 4.3.0>,
      <Spectrum calibrated, SF was set. Old value: 600.130067 New value: 600.130026. Peak list modified: Yes
       data hash MD5: 128K
       02 FC C7 7C 05 1E C6 2C CA F2 C7 A1 C1 89 2F 29>)
(  63,<2024-11-12T08:20:11.198+0100>,<moell>,<AntonTower>,<dataserver>,<TopSpin 4.3.0>,
      <Spectrum calibrated, OFFSET was set. Old value: 15.981310 New value: 16.050286. Peak list modified: Yes
       data hash MD5: 128K
       02 FC C7 7C 05 1E C6 2C CA F2 C7 A1 C1 89 2F 29>)
$$ C:/Users/moell/Nextcloud/Doktorarbeit/Manuscripte/Sinella curviseta/FID for publication/mon150949_oz SIC M272/1/pdata/1/auditp.txt
(  64,<2024-12-10T08:51:37.270+0100>,<moell>,<AntonTower>,<disknew>,<TopSpin 4.3.0>,
      <processed data deleted by delp>)
(  65,<2024-12-10T08:52:37.682+0100>,<moell>,<AntonTower>,<disknew>,<TopSpin 4.3.0>,
      <processed data deleted by delp>)
##END=

$$ hash MD5
$$ 2A 77 E6 1C 56 6E 92 58 81 85 5E 40 1E 03 76 42
