# Supplementary material for: Curvisetone—A Male-Specific Tricyclic nor-Diterpenoid from the Springtail Sinella curviseta
Source: J Nat Prod. 2025 Mar 12;88(3):857–61. doi: 10.1021/acs.jnatprod.4c01432 (PMC11959583; doi:10.1021/acs.jnatprod.4c01432)
Supplement: Supplementary file 2 — np4c01432_si_002.zip [file np4c01432_si_002.zip › FID for publication/Curvisetone/1H/pdata/1/integrals.txt]

   Current data set:
   NAME =	mon150949_oz SIC M272	EXPNO =	1	PROCNO = 1
   DU   =	C:/Users/Anton/Nextcloud/Analytik/NMR

   Number   Integrated Region     Integral
     1      5.324      5.299         1.15222
     2      5.236      5.226         2.38730
     3      4.691      4.676         1.00889
     4      4.533      4.520         1.00000
     5      4.100      4.057         0.11796
     6      3.990      3.946         0.28845
     7      3.591      3.557         0.57231
     8      2.778      2.734         1.15799
     9      2.535      2.457         1.42656
    10      2.364      2.264         3.13643
    11      2.202      2.128         1.63734
    12      2.126      2.022         3.47197
    13      2.009      1.927         3.45656
    14      1.651      1.559         5.77689
    15      1.393      1.315         4.55072
    16      1.273      1.164        32.74107
    17      1.057      1.046         3.20293
    18      0.946      0.913         7.25100
    19      0.859      0.836         3.96280
    20      0.831      0.792         6.76276
    21      0.325      0.249         0.01514
