# Supplementary material for: Curvisetone—A Male-Specific Tricyclic nor-Diterpenoid from the Springtail Sinella curviseta
Source: J Nat Prod. 2025 Mar 12;88(3):857–61. doi: 10.1021/acs.jnatprod.4c01432 (PMC11959583; doi:10.1021/acs.jnatprod.4c01432)
Supplement: Supplementary file 2 — np4c01432_si_002.zip [file np4c01432_si_002.zip › FID for publication/Curvisetone/1H/pdata/1/intrng]

A 1.0 #regions in PPM
# low field   high field  bias        slope
  5.323564928257932  5.2985296884206425  -0.0  -0.0  # for region 1
  5.235941588827418  5.226106316034198  -0.0  -0.0  # for region 2
  4.69142512236637  4.676225155322301  -0.0  -0.0  # for region 3
  4.533166641966361  4.519754906339242  -0.0  -0.0  # for region 4
  4.099520523356166  4.056602969349383  -0.0  -0.0  # for region 5
  3.9904384069222605  3.945732621498529  -0.0  -0.0  # for region 6
  3.590768685234114  3.556792288312078  -0.0  -0.0  # for region 7
  2.7780175062306727  2.734205836515416  -0.0  -0.0  # for region 8
  2.5348180335255734  2.457029966888281  -0.0  -0.0  # for region 9
  2.3640419332069174  2.263900973857759  -0.0  -0.0  # for region 10
  2.2022069899730097  2.1279953861696153  -0.0  -0.0  # for region 11
  2.126207154752666  2.022489732569609  -0.0  -0.0  # for region 12
  2.00907799694249  1.926819351762824  -0.0  -0.0  # for region 13
  1.6514317135526408  1.559337795579754  -0.0  -0.0  # for region 14
  1.393032273803473  1.31524420716618  -0.0  -0.0  # for region 15
  1.2732207688678734  1.1641386524339685  -0.0  -0.0  # for region 16
  1.056844767417013  1.0461153789153173  -0.0  -0.0  # for region 17
  0.9459744195661587  0.9128921383525974  -0.0  -0.0  # for region 18
  0.8592451958441196  0.8359981874237792  -0.0  -0.0  # for region 19
  0.8306334931729314  0.7921865177085223  -0.0  -0.0  # for region 20
  0.32453727357970696  0.24906348902628675  -0.0  -0.0  # for region 21
