# Supplementary material for: Curvisetone—A Male-Specific Tricyclic nor-Diterpenoid from the Springtail Sinella curviseta
Source: J Nat Prod. 2025 Mar 12;88(3):857–61. doi: 10.1021/acs.jnatprod.4c01432 (PMC11959583; doi:10.1021/acs.jnatprod.4c01432)
Supplement: Supplementary file 2 — np4c01432_si_002.zip [file np4c01432_si_002.zip › FID for publication/Curvisetone/1H/pdata/1/peaklist.xml]

<?xml version="1.0" encoding="UTF-8"?>
<PeakList modified="2024-11-12T08:20:11">
  <PeakList1D>
    <PeakList1DHeader creator="hsp" date="2024-10-25T10:50:08" expNo="1" name="mon150949_oz" owner="" procNo="1" source="D:/u/data/nmr/nmr">
      <PeakPickDetails>F1=15.981300ppm, F2=-3.855660ppm, MI=0.05cm, MAXI=10000.00cm, PC=1.000
      </PeakPickDetails>
    </PeakList1DHeader>
    <Peak1D F1="7.9845975961157345" intensity="0.0534481" type="0"/>
    <Peak1D F1="7.4328105961157345" intensity="0.1175039" type="0"/>
    <Peak1D F1="7.294553596115734" intensity="0.06390862" type="0"/>
    <Peak1D F1="7.261144596115734" intensity="16.31317" type="0"/>
    <Peak1D F1="7.084335596115735" intensity="0.1126885" type="0"/>
    <Peak1D F1="6.004031596115735" intensity="0.11314" type="0"/>
    <Peak1D F1="5.709442596115735" intensity="0.05808707" type="0"/>
    <Peak1D F1="5.383958596115734" intensity="0.1191845" type="0"/>
    <Peak1D F1="5.378814596115735" intensity="0.2090123" type="0"/>
    <Peak1D F1="5.373455596115734" intensity="0.1108077" type="0"/>
    <Peak1D F1="5.300251596115735" intensity="4.715105" type="0"/>
    <Peak1D F1="4.754087596115735" intensity="0.4249902" type="0"/>
    <Peak1D F1="4.7504255961157345" intensity="0.4423774" type="0"/>
    <Peak1D F1="4.598114596115734" intensity="0.4437449" type="0"/>
    <Peak1D F1="4.594472596115734" intensity="0.4211358" type="0"/>
    <Peak1D F1="3.6526225961157346" intensity="0.1100441" type="0"/>
    <Peak1D F1="3.6415355961157347" intensity="0.2284228" type="0"/>
    <Peak1D F1="3.6304555961157345" intensity="0.1158832" type="0"/>
    <Peak1D F1="2.8220095961157345" intensity="0.1350296" type="0"/>
    <Peak1D F1="2.5952275961157345" intensity="0.05338793" type="0"/>
    <Peak1D F1="2.5934835961157345" intensity="0.05663768" type="0"/>
    <Peak1D F1="2.5844065961157345" intensity="0.06064311" type="0"/>
    <Peak1D F1="2.5827215961157344" intensity="0.06302922" type="0"/>
    <Peak1D F1="2.5714325961157347" intensity="0.1133485" type="0"/>
    <Peak1D F1="2.5698695961157347" intensity="0.1148692" type="0"/>
    <Peak1D F1="2.5605705961157343" intensity="0.1165475" type="0"/>
    <Peak1D F1="2.5589745961157346" intensity="0.1160899" type="0"/>
    <Peak1D F1="2.5478125961157345" intensity="0.08010802" type="0"/>
    <Peak1D F1="2.5460555961157345" intensity="0.08088954" type="0"/>
    <Peak1D F1="2.5369755961157345" intensity="0.07566934" type="0"/>
    <Peak1D F1="2.5352745961157344" intensity="0.07717441" type="0"/>
    <Peak1D F1="2.4171195961157346" intensity="0.05375108" type="0"/>
    <Peak1D F1="2.4143065961157344" intensity="0.1424855" type="0"/>
    <Peak1D F1="2.4105965961157345" intensity="0.1512695" type="0"/>
    <Peak1D F1="2.4060705961157347" intensity="0.1624702" type="0"/>
    <Peak1D F1="2.4022675961157347" intensity="0.2168341" type="0"/>
    <Peak1D F1="2.3965295961157347" intensity="0.09084758" type="0"/>
    <Peak1D F1="2.3902975961157344" intensity="0.1114168" type="0"/>
    <Peak1D F1="2.3865315961157347" intensity="0.1255904" type="0"/>
    <Peak1D F1="2.3820505961157346" intensity="0.1225666" type="0"/>
    <Peak1D F1="2.3783155961157347" intensity="0.1187869" type="0"/>
    <Peak1D F1="2.3698855961157346" intensity="0.1069687" type="0"/>
    <Peak1D F1="2.3642735961157344" intensity="0.1014306" type="0"/>
    <Peak1D F1="2.253112596115735" intensity="0.1074929" type="0"/>
    <Peak1D F1="2.2514985961157348" intensity="0.1089298" type="0"/>
    <Peak1D F1="2.2422965961157346" intensity="0.1352869" type="0"/>
    <Peak1D F1="2.2407175961157346" intensity="0.1137611" type="0"/>
    <Peak1D F1="2.2314665961157347" intensity="0.1253287" type="0"/>
    <Peak1D F1="2.2221575961157347" intensity="0.09538278" type="0"/>
    <Peak1D F1="2.2206595961157345" intensity="0.09474019" type="0"/>
    <Peak1D F1="2.1861445961157346" intensity="0.06552227" type="0"/>
    <Peak1D F1="2.1813215961157346" intensity="0.06978318" type="0"/>
    <Peak1D F1="2.1738465961157347" intensity="0.07873651" type="0"/>
    <Peak1D F1="2.1722435961157345" intensity="0.08671527" type="0"/>
    <Peak1D F1="2.1688255961157346" intensity="0.07816642" type="0"/>
    <Peak1D F1="2.1548615961157345" intensity="0.05882254" type="0"/>
    <Peak1D F1="2.1500105961157345" intensity="0.05703707" type="0"/>
    <Peak1D F1="2.1428075961157345" intensity="0.09200055" type="0"/>
    <Peak1D F1="2.1324485961157347" intensity="0.09131105" type="0"/>
    <Peak1D F1="2.1302565961157347" intensity="0.08014639" type="0"/>
    <Peak1D F1="2.1208455961157346" intensity="0.109772" type="0"/>
    <Peak1D F1="2.1189225961157345" intensity="0.1026568" type="0"/>
    <Peak1D F1="2.1095335961157344" intensity="0.08668699" type="0"/>
    <Peak1D F1="2.1074715961157344" intensity="0.08089418" type="0"/>
    <Peak1D F1="2.1014905961157346" intensity="0.8953945" type="0"/>
    <Peak1D F1="2.0724025961157344" intensity="0.06553443" type="0"/>
    <Peak1D F1="2.0639485961157344" intensity="0.06625156" type="0"/>
    <Peak1D F1="2.0500005961157344" intensity="0.116115" type="0"/>
    <Peak1D F1="2.041838596115735" intensity="0.1109923" type="0"/>
    <Peak1D F1="2.0292365961157346" intensity="0.2194726" type="0"/>
    <Peak1D F1="2.018378596115735" intensity="0.2246714" type="0"/>
    <Peak1D F1="1.7128675961157345" intensity="0.09657581" type="0"/>
    <Peak1D F1="1.7060445961157347" intensity="0.1219156" type="0"/>
    <Peak1D F1="1.6924485961157345" intensity="0.1777381" type="0"/>
    <Peak1D F1="1.6857615961157346" intensity="0.2434327" type="0"/>
    <Peak1D F1="1.6728805961157345" intensity="0.09992724" type="0"/>
    <Peak1D F1="1.6657965961157346" intensity="0.3055839" type="0"/>
    <Peak1D F1="1.6612595961157346" intensity="0.1836885" type="0"/>
    <Peak1D F1="1.6545595961157347" intensity="0.1337343" type="0"/>
    <Peak1D F1="1.6439185961157345" intensity="0.1989486" type="0"/>
    <Peak1D F1="1.6397135961157345" intensity="0.2084058" type="0"/>
    <Peak1D F1="1.6372585961157347" intensity="0.1916141" type="0"/>
    <Peak1D F1="1.6330925961157345" intensity="0.1957677" type="0"/>
    <Peak1D F1="1.6258145961157346" intensity="0.1621308" type="0"/>
    <Peak1D F1="1.5593695961157346" intensity="13.5" type="0"/>
    <Peak1D F1="1.4685225961157347" intensity="0.08297406" type="0"/>
    <Peak1D F1="1.4563565961157345" intensity="0.1585619" type="0"/>
    <Peak1D F1="1.4493675961157346" intensity="0.1678789" type="0"/>
    <Peak1D F1="1.4360805961157346" intensity="0.1700739" type="0"/>
    <Peak1D F1="1.4282375961157345" intensity="0.1670272" type="0"/>
    <Peak1D F1="1.4263345961157345" intensity="0.1654313" type="0"/>
    <Peak1D F1="1.4224105961157345" intensity="0.1525992" type="0"/>
    <Peak1D F1="1.4153455961157346" intensity="0.2031688" type="0"/>
    <Peak1D F1="1.4115705961157345" intensity="0.1557088" type="0"/>
    <Peak1D F1="1.4078425961157346" intensity="0.115576" type="0"/>
    <Peak1D F1="1.4043435961157347" intensity="0.1413441" type="0"/>
    <Peak1D F1="1.4005885961157345" intensity="0.1467286" type="0"/>
    <Peak1D F1="1.3934845961157345" intensity="0.1447727" type="0"/>
    <Peak1D F1="1.3898045961157346" intensity="0.1423614" type="0"/>
    <Peak1D F1="1.3577725961157345" intensity="0.1202663" type="0"/>
    <Peak1D F1="1.3487165961157346" intensity="0.1305101" type="0"/>
    <Peak1D F1="1.3330975961157345" intensity="0.4609534" type="0"/>
    <Peak1D F1="1.3282105961157347" intensity="0.1679767" type="0"/>
    <Peak1D F1="1.3225475961157345" intensity="0.2430855" type="0"/>
    <Peak1D F1="1.3210185961157346" intensity="0.232009" type="0"/>
    <Peak1D F1="1.3196885961157345" intensity="0.2478568" type="0"/>
    <Peak1D F1="1.3172315961157346" intensity="0.2275799" type="0"/>
    <Peak1D F1="1.3090085961157345" intensity="0.442711" type="0"/>
    <Peak1D F1="1.3073395961157346" intensity="0.3500566" type="0"/>
    <Peak1D F1="1.2971025961157345" intensity="0.6016314" type="0"/>
    <Peak1D F1="1.2938795961157346" intensity="0.353731" type="0"/>
    <Peak1D F1="1.2907815961157345" intensity="0.3377967" type="0"/>
    <Peak1D F1="1.2857515961157346" intensity="0.6309296" type="0"/>
    <Peak1D F1="1.2845185961157346" intensity="0.9663737" type="0"/>
    <Peak1D F1="1.2818885961157345" intensity="0.4236209" type="0"/>
    <Peak1D F1="1.2735765961157346" intensity="0.4640823" type="0"/>
    <Peak1D F1="1.2718065961157345" intensity="0.4854234" type="0"/>
    <Peak1D F1="1.2530065961157346" intensity="4.761499" type="0"/>
    <Peak1D F1="1.2454585961157345" intensity="0.2647004" type="0"/>
    <Peak1D F1="1.2432185961157345" intensity="0.2302033" type="0"/>
    <Peak1D F1="1.2409495961157346" intensity="0.2261872" type="0"/>
    <Peak1D F1="1.2393625961157346" intensity="0.2257599" type="0"/>
    <Peak1D F1="1.2364715961157347" intensity="0.1390799" type="0"/>
    <Peak1D F1="1.2326215961157345" intensity="0.1811436" type="0"/>
    <Peak1D F1="1.2294195961157346" intensity="0.1159651" type="0"/>
    <Peak1D F1="1.2256505961157345" intensity="0.1123656" type="0"/>
    <Peak1D F1="1.2211865961157347" intensity="0.08591507" type="0"/>
    <Peak1D F1="1.2188425961157345" intensity="0.07409303" type="0"/>
    <Peak1D F1="1.2166385961157347" intensity="0.06209917" type="0"/>
    <Peak1D F1="1.2141875961157345" intensity="0.07448367" type="0"/>
    <Peak1D F1="1.2086355961157345" intensity="0.05123718" type="0"/>
    <Peak1D F1="1.1709225961157346" intensity="0.09796011" type="0"/>
    <Peak1D F1="1.1611105961157346" intensity="0.052037" type="0"/>
    <Peak1D F1="1.1501335961157346" intensity="0.2408016" type="0"/>
    <Peak1D F1="1.1491035961157345" intensity="0.2411414" type="0"/>
    <Peak1D F1="1.1435355961157345" intensity="0.05450942" type="0"/>
    <Peak1D F1="1.1393015961157347" intensity="0.05991883" type="0"/>
    <Peak1D F1="1.1360665961157346" intensity="0.08312054" type="0"/>
    <Peak1D F1="1.1301015961157346" intensity="0.05094057" type="0"/>
    <Peak1D F1="1.1257105961157345" intensity="0.1173637" type="0"/>
    <Peak1D F1="1.1220095961157346" intensity="1.76593" type="0"/>
    <Peak1D F1="1.1208785961157346" intensity="1.756969" type="0"/>
    <Peak1D F1="1.0942325961157346" intensity="0.2054069" type="0"/>
    <Peak1D F1="1.0818625961157347" intensity="0.05312239" type="0"/>
    <Peak1D F1="1.0703385961157346" intensity="0.06072641" type="0"/>
    <Peak1D F1="1.0619375961157345" intensity="0.07256031" type="0"/>
    <Peak1D F1="1.0521295961157344" intensity="0.06593932" type="0"/>
    <Peak1D F1="1.0508175961157344" intensity="0.06400393" type="0"/>
    <Peak1D F1="1.0408585961157346" intensity="0.1405972" type="0"/>
    <Peak1D F1="1.0330595961157347" intensity="0.1579484" type="0"/>
    <Peak1D F1="1.0313435961157347" intensity="0.1289807" type="0"/>
    <Peak1D F1="1.0298745961157345" intensity="0.1272344" type="0"/>
    <Peak1D F1="1.0216055961157346" intensity="0.1480209" type="0"/>
    <Peak1D F1="1.0200475961157345" intensity="0.12614" type="0"/>
    <Peak1D F1="1.0078275961157346" intensity="1.547269" type="0"/>
    <Peak1D F1="1.0039955961157345" intensity="0.2588162" type="0"/>
    <Peak1D F1="0.9967715961157345" intensity="2.523675" type="0"/>
    <Peak1D F1="0.9925995961157346" intensity="0.2777434" type="0"/>
    <Peak1D F1="0.9898655961157345" intensity="0.1157558" type="0"/>
    <Peak1D F1="0.9856265961157346" intensity="1.728067" type="0"/>
    <Peak1D F1="0.9740785961157346" intensity="0.2066312" type="0"/>
    <Peak1D F1="0.9333065961157345" intensity="0.1257905" type="0"/>
    <Peak1D F1="0.9220955961157346" intensity="1.58776" type="0"/>
    <Peak1D F1="0.9198355961157345" intensity="0.2742207" type="0"/>
    <Peak1D F1="0.9112475961157346" intensity="1.542874" type="0"/>
    <Peak1D F1="0.9089265961157346" intensity="0.2723514" type="0"/>
    <Peak1D F1="0.9003505961157345" intensity="0.07796805" type="0"/>
    <Peak1D F1="0.8938075961157346" intensity="0.8411474" type="0"/>
    <Peak1D F1="0.8915085961157345" intensity="0.4075292" type="0"/>
    <Peak1D F1="0.8819645961157345" intensity="1.960614" type="0"/>
    <Peak1D F1="0.8799985961157346" intensity="0.7499542" type="0"/>
    <Peak1D F1="0.8698645961157345" intensity="1.038795" type="0"/>
    <Peak1D F1="0.8557185961157345" intensity="0.06106521" type="0"/>
    <Peak1D F1="0.8450275961157345" intensity="0.1355943" type="0"/>
    <Peak1D F1="0.8430205961157345" intensity="0.1669971" type="0"/>
    <Peak1D F1="0.8340065961157346" intensity="0.131425" type="0"/>
    <Peak1D F1="0.8320435961157345" intensity="0.1584912" type="0"/>
    <Peak1D F1="0.27534759611573456" intensity="0.1522475" type="0"/>
    <Peak1D F1="0.26508459611573454" intensity="0.1516983" type="0"/>
    <Peak1D F1="0.17156359611573457" intensity="0.3298619" type="0"/>
    <Peak1D F1="0.16574059611573455" intensity="0.123284" type="0"/>
    <Peak1D F1="0.13861059611573456" intensity="0.1316539" type="0"/>
    <Peak1D F1="0.10229159611573456" intensity="0.1463918" type="0"/>
    <Peak1D F1="0.09371959611573456" intensity="0.6636234" type="0"/>
    <Peak1D F1="0.08872559611573456" intensity="0.1511805" type="0"/>
    <Peak1D F1="0.08551859611573456" intensity="0.153861" type="0"/>
    <Peak1D F1="0.08222259611573456" intensity="0.1978529" type="0"/>
    <Peak1D F1="0.08048659611573455" intensity="0.2000702" type="0"/>
    <Peak1D F1="0.07835759611573456" intensity="1.313673" type="0"/>
    <Peak1D F1="0.07613359611573456" intensity="2.043452" type="0"/>
    <Peak1D F1="0.07478359611573455" intensity="1.747323" type="0"/>
    <Peak1D F1="0.07352159611573456" intensity="2.241314" type="0"/>
    <Peak1D F1="0.06889559611573456" intensity="29.73861" type="0"/>
    <Peak1D F1="0.06267259611573456" intensity="0.792131" type="0"/>
    <Peak1D F1="0.03559959611573456" intensity="0.05309599" type="0"/>
    <Peak1D F1="0.03325259611573456" intensity="0.05125874" type="0"/>
    <Peak1D F1="0.005262596115734555" intensity="0.3010573" type="0"/>
    <Peak1D F1="-1.7340388426544118E-4" intensity="11.76898" type="0"/>
    <Peak1D F1="-0.00575040388426544" intensity="0.2952989" type="0"/>
    <Peak1D F1="-0.030814403884265443" intensity="0.1151147" type="0"/>
  </PeakList1D>
</PeakList>
