# Supplementary material for: Curvisetone—A Male-Specific Tricyclic nor-Diterpenoid from the Springtail Sinella curviseta
Source: J Nat Prod. 2025 Mar 12;88(3):857–61. doi: 10.1021/acs.jnatprod.4c01432 (PMC11959583; doi:10.1021/acs.jnatprod.4c01432)
Supplement: Supplementary file 2 — np4c01432_si_002.zip [file np4c01432_si_002.zip › FID for publication/Curvisetone/1H/pdata/1/peakrng]

P    #regions in PPM
# 2024-10-25 10:50:08 +0200  hsp@nmr20
# low field   high field   mi   maxi
  15.9813003540039  -3.85565971469964  0.050  10000.000  # for region 1
