# Supplementary material for: Curvisetone—A Male-Specific Tricyclic nor-Diterpenoid from the Springtail Sinella curviseta
Source: J Nat Prod. 2025 Mar 12;88(3):857–61. doi: 10.1021/acs.jnatprod.4c01432 (PMC11959583; doi:10.1021/acs.jnatprod.4c01432)
Supplement: Supplementary file 2 — np4c01432_si_002.zip [file np4c01432_si_002.zip › FID for publication/Curvisetone/1H/pdata/700/complexCurve.csv]

77.7767	-7.13667
77.7537	-7.37135
77.7035	-7.62304
77.7026	-7.90878
77.652	-8.142
77.6235	-8.40637
77.5862	-8.65064
77.5597	-8.91939
77.522	-9.17251
77.4916	-9.42255
77.4587	-9.6572
77.3841	-9.92292
77.382	-10.1762
77.3271	-10.4336
77.301	-10.684
77.2482	-10.9295
77.2031	-11.2043
77.1777	-11.4512
77.1424	-11.7096
77.0801	-11.9552
77.0309	-12.2206
77.0005	-12.4624
76.9429	-12.7223
76.8898	-12.9699
76.8483	-13.2396
76.8167	-13.499
76.7692	-13.7439
76.7035	-13.9979
76.6621	-14.2452
76.6042	-14.5086
76.5372	-14.7657
76.4958	-15.0124
76.433	-15.2636
76.3725	-15.5263
76.3464	-15.7886
76.2774	-16.0318
76.2107	-16.2981
76.1403	-16.5604
76.0843	-16.8063
76.0117	-17.071
75.9527	-17.2954
75.8882	-17.5642
75.8111	-17.8482
75.7569	-18.0669
75.6739	-18.3397
75.6014	-18.5834
75.5475	-18.8564
75.4665	-19.11
75.4011	-19.369
75.3234	-19.6287
75.2434	-19.862
75.1683	-20.1288
75.099	-20.3758
75.0303	-20.6475
74.9454	-20.8949
74.8503	-21.1677
74.7825	-21.4063
74.7072	-21.6559
74.6295	-21.9341
74.5545	-22.1998
74.4512	-22.4433
74.3735	-22.7043
74.2879	-22.9463
74.2015	-23.2165
74.1273	-23.4734
74.0206	-23.7291
73.9279	-23.9932
73.82	-24.2433
73.7487	-24.4969
73.6506	-24.7668
73.5642	-25.0293
73.464	-25.2671
73.3671	-25.5253
73.2506	-25.7946
73.1561	-26.0654
73.0663	-26.3121
72.9413	-26.5707
72.845	-26.833
72.7191	-27.0739
72.6252	-27.3549
72.4981	-27.6057
72.4273	-27.8747
72.3058	-28.1256
72.1942	-28.3793
72.0658	-28.6294
71.9525	-28.9085
71.8435	-29.1666
71.7325	-29.4261
71.6026	-29.6761
71.496	-29.9336
71.3646	-30.1933
71.2402	-30.4418
71.1247	-30.704
70.9893	-30.9857
70.841	-31.2375
70.7521	-31.5069
70.6257	-31.7386
70.4771	-32.0285
70.3705	-32.2826
70.2397	-32.568
70.0888	-32.8193
69.9486	-33.0585
69.8165	-33.3159
69.6702	-33.6085
69.5284	-33.8513
69.3938	-34.1139
69.2494	-34.3751
69.0909	-34.6231
68.9509	-34.881
68.8023	-35.1663
68.637	-35.4106
68.4913	-35.6828
68.3309	-35.9344
68.1645	-36.1874
68.0436	-36.4761
67.852	-36.715
67.6872	-36.9894
67.5392	-37.2758
67.3639	-37.521
67.2174	-37.7733
67.0391	-38.042
66.867	-38.324
66.7095	-38.5835
66.5317	-38.8395
66.3756	-39.1085
66.1625	-39.3883
66.0016	-39.6652
65.801	-39.8979
65.6193	-40.1858
65.4347	-40.4523
65.2221	-40.7131
65.0654	-40.9644
64.8584	-41.2454
64.6563	-41.5225
64.4486	-41.7504
64.239	-42.0483
64.0372	-42.3213
63.8322	-42.5698
63.6434	-42.8341
63.3958	-43.1136
63.1977	-43.3898
62.9938	-43.6706
62.7631	-43.9325
62.5171	-44.2091
62.3032	-44.4985
62.0822	-44.7412
61.8405	-45.0189
61.6222	-45.2914
61.377	-45.5678
61.1249	-45.8377
60.8832	-46.1076
60.6675	-46.3783
60.3962	-46.6497
60.1295	-46.915
59.8908	-47.1974
59.6039	-47.4553
59.3304	-47.7252
59.0507	-48.0157
58.8005	-48.2683
58.4916	-48.5503
58.2407	-48.8589
57.9567	-49.1015
57.6377	-49.3811
57.3605	-49.6586
57.0209	-49.9431
56.7466	-50.2123
56.4328	-50.4776
56.1117	-50.7464
55.8062	-51.0566
55.4825	-51.3304
55.1613	-51.5973
54.7938	-51.8654
54.4714	-52.1834
54.0968	-52.452
53.7305	-52.7017
53.3839	-53.0111
52.9944	-53.2516
52.682	-53.6341
52.2273	-53.8008
51.8308	-54.0912
51.4464	-54.3974
51.0405	-54.6339
50.5835	-54.9318
50.1952	-55.1886
49.7659	-55.4809
49.2814	-55.7176
48.8569	-56.01
48.3902	-56.292
47.8804	-56.5376
47.3992	-56.8056
46.927	-57.0734
46.3937	-57.3358
45.8991	-57.6088
45.3381	-57.8532
44.8178	-58.1276
44.2658	-58.3359
43.6654	-58.5806
43.07	-58.8505
42.4854	-59.0795
41.8676	-59.3322
41.2603	-59.581
40.5761	-59.7681
39.9089	-59.9929
39.244	-60.2175
38.5308	-60.4024
37.8157	-60.5918
37.043	-60.7694
36.2759	-60.9341
35.4997	-61.1096
34.6814	-61.2718
33.8399	-61.4024
32.9921	-61.548
32.0726	-61.644
31.1705	-61.7248
30.2247	-61.7901
29.2358	-61.841
28.256	-61.8623
27.2284	-61.8925
26.1448	-61.8476
25.0305	-61.7996
23.8895	-61.6943
22.7228	-61.5635
21.5153	-61.4088
20.2728	-61.1611
18.9887	-60.9093
17.6592	-60.5507
16.3388	-60.1464
14.9342	-59.7128
13.5071	-59.1384
12.078	-58.5736
10.5855	-57.8367
9.09363	-57.0568
7.53255	-56.1273
6.00405	-55.1219
4.46042	-53.9454
2.9111	-52.6532
1.3491	-51.2311
-0.142723	-49.6852
-1.6491	-47.9237
-3.0752	-46.0402
-4.46371	-43.9612
-5.69584	-41.7247
-6.81697	-39.3222
-7.78385	-36.7057
-8.63211	-33.9006
-9.25007	-30.9841
-9.62189	-27.9047
-9.72514	-24.7525
-9.585	-21.4564
-9.0923	-18.1286
-8.28617	-14.8029
-7.14826	-11.4637
-5.65249	-8.21379
-3.82756	-5.07501
-1.70302	-2.12907
0.789239	0.601022
3.50671	3.01819
6.3097	5.10297
9.30059	7.00597
12.5568	8.63038
15.8289	9.81177
19.1255	10.676
22.4701	11.2551
25.7271	11.4814
28.8656	11.4477
31.925	11.1463
34.8304	10.6149
37.5891	9.87661
40.2053	8.97749
42.6321	7.88701
44.9044	6.71206
47.0022	5.40959
48.9151	4.03733
50.6873	2.6311
52.2778	1.17396
53.7359	-0.32387
55.0376	-1.81168
56.219	-3.33727
57.2972	-4.82051
58.219	-6.29394
59.0689	-7.81115
59.8058	-9.2463
60.461	-10.6348
61.0408	-12.0277
61.5449	-13.3889
61.9769	-14.7284
62.3301	-16.0101
62.6435	-17.2731
62.927	-18.5131
63.1131	-19.7057
63.3129	-20.8447
63.4427	-21.9609
63.5288	-23.0608
63.5967	-24.1241
63.6271	-25.15
63.631	-26.1517
63.6266	-27.1059
63.5693	-28.0728
63.518	-28.9722
63.4238	-29.8382
63.3318	-30.7159
63.22	-31.5431
63.0821	-32.3517
62.9683	-33.1587
62.8246	-33.924
62.6547	-34.665
62.4821	-35.3877
62.3062	-36.0927
62.0923	-36.8174
61.9122	-37.4597
61.7079	-38.1101
61.4958	-38.748
61.2902	-39.3826
61.0865	-39.9495
60.8684	-40.583
60.6458	-41.1493
60.4219	-41.7101
60.1657	-42.2875
59.9069	-42.8097
59.6978	-43.3457
59.4441	-43.8615
59.2098	-44.3567
58.9487	-44.8392
58.7095	-45.3411
58.4683	-45.7886
58.209	-46.2735
57.9322	-46.6852
57.681	-47.1377
57.4232	-47.5826
57.1689	-47.9978
56.8954	-48.4079
56.6652	-48.8259
56.3921	-49.2314
56.1228	-49.6126
55.8798	-49.9787
55.6282	-50.3755
55.3633	-50.7715
55.0948	-51.116
54.8504	-51.4867
54.5734	-51.8405
54.2907	-52.1844
54.0476	-52.5334
53.791	-52.8618
53.5485	-53.2004
53.2623	-53.5408
53.0191	-53.858
52.7506	-54.1783
52.4857	-54.4957
52.2222	-54.7804
51.9456	-55.0578
51.6871	-55.3542
51.4228	-55.6838
51.1674	-55.9523
50.8678	-56.2405
50.6399	-56.5283
50.3622	-56.7901
50.1048	-57.0785
49.8528	-57.3303
49.5771	-57.6069
49.3102	-57.8545
49.0895	-58.1042
48.7947	-58.3605
48.529	-58.6118
48.2872	-58.8436
48.0153	-59.0843
47.7733	-59.3242
47.5119	-59.572
47.242	-59.8252
47.0124	-60.0426
46.7277	-60.2996
46.4345	-60.5242
46.1799	-60.7196
45.9389	-60.9682
45.6751	-61.1826
45.4216	-61.4041
45.1537	-61.6499
44.8924	-61.8666
44.6033	-62.0507
44.3516	-62.2512
44.1217	-62.4912
43.8672	-62.6703
43.6068	-62.8741
43.3282	-63.0683
43.0577	-63.2691
42.8303	-63.4629
42.5345	-63.6757
42.3301	-63.8455
42.0401	-64.0455
41.7745	-64.2232
41.5568	-64.3952
41.2721	-64.5792
41.0204	-64.8158
40.7429	-64.938
40.4705	-65.0871
40.249	-65.3021
39.9781	-65.4517
39.7397	-65.6404
39.4631	-65.8177
39.2458	-65.9698
38.9618	-66.1444
38.6888	-66.2935
38.453	-66.481
38.1759	-66.6094
37.9407	-66.7922
37.679	-66.9306
37.4076	-67.0981
37.1771	-67.2854
36.9187	-67.4192
36.6325	-67.5932
36.392	-67.7639
36.1326	-67.894
35.8973	-68.032
35.6208	-68.1733
35.3591	-68.2999
35.1482	-68.4452
34.7932	-68.5797
34.5489	-68.7468
34.2941	-68.884
34.0218	-69.0343
33.7993	-69.1586
33.5222	-69.294
33.3086	-69.4353
33.029	-69.5674
32.7651	-69.7111
32.5286	-69.83
32.2822	-69.9977
31.9901	-70.0882
31.7512	-70.2412
31.4874	-70.317
31.2293	-70.5053
30.9742	-70.6126
30.7116	-70.7305
30.4624	-70.8606
30.1789	-70.9487
29.941	-71.0961
29.6262	-71.2119
29.3967	-71.3091
29.1266	-71.4809
28.849	-71.5588
28.6124	-71.6311
28.3504	-71.7463
28.0997	-71.8892
27.7915	-71.9952
27.5306	-72.1183
27.2658	-72.227
27.0112	-72.2887
26.7703	-72.4353
26.4898	-72.496
26.2142	-72.631
25.9591	-72.6904
25.6612	-72.8177
25.4544	-72.919
25.1679	-73.0425
24.873	-73.0832
24.6044	-73.1837
24.3311	-73.2909
24.0919	-73.3827
23.8329	-73.4492
23.5303	-73.5494
23.2879	-73.6601
23.0291	-73.7108
22.774	-73.8097
22.4743	-73.9084
22.2092	-73.9732
21.964	-74.0331
21.7176	-74.0866
21.4466	-74.2062
21.1375	-74.3026
20.9156	-74.3325
20.6392	-74.3958
20.3674	-74.467
20.1046	-74.5417
19.8509	-74.5866
19.6081	-74.6771
19.2909	-74.7377
19.0279	-74.8005
18.7695	-74.8688
18.5055	-74.91
18.2122	-74.9282
17.9764	-75.0215
17.6898	-75.089
17.4467	-75.1274
17.1834	-75.1993
16.925	-75.2209
16.6382	-75.3085
16.3724	-75.3286
16.1326	-75.3756
15.8811	-75.4218
15.634	-75.4851
15.3568	-75.5394
15.0997	-75.5746
14.8538	-75.5897
14.5763	-75.6542
14.3303	-75.6903
14.0407	-75.7148
13.7849	-75.7505
13.5354	-75.8011
13.2658	-75.8636
13.0159	-75.8438
12.7655	-75.92
12.516	-75.9248
12.278	-76.0027
12.0036	-76.0401
11.747	-76.0734
11.4788	-76.0875
11.2473	-76.0674
10.9928	-76.1398
10.7126	-76.1962
10.4788	-76.2257
10.1908	-76.2115
9.95638	-76.2234
9.71286	-76.2869
