# Supplementary material for: Curvisetone—A Male-Specific Tricyclic nor-Diterpenoid from the Springtail Sinella curviseta
Source: J Nat Prod. 2025 Mar 12;88(3):857–61. doi: 10.1021/acs.jnatprod.4c01432 (PMC11959583; doi:10.1021/acs.jnatprod.4c01432)
Supplement: Supplementary file 2 — np4c01432_si_002.zip [file np4c01432_si_002.zip › FID for publication/Curvisetone/1H/shimvalues]

# Fri Oct 25 08:04:51 2024
#$$PROBEIDENTIFIER=Z168568_0016
#$$PROBENAME=CP2.1 TCI 600S3 H&F/C/N-D-05 Z XT
#$$MAGNETID=BZH1166070H04
#$$CRYOSTATID=D325-54-7651
#$$SHIMID=292722
#
# Active Shim Gradients
#
Z           		2736            
Z2          		1070            
Z3          		319             
Z4          		-3152           
Z5          		160             
Z6          		5402            
Z7          		2788            
Z8          		1517            
X           		-1000           
XZ          		-1770           
XZ2         		1651            
XZ3         		4656            
XZ4         		-3254           
XZ5         		-3089           
Y           		3344            
YZ          		301             
YZ2         		-7732           
YZ3         		3181            
YZ4         		-1435           
YZ5         		-4315           
XY          		-14817          
XYZ         		8996            
XYZ2        		3008            
XYZ3        		-1070           
XYZ4        		-767            
XYZ5        		-187            
(X2-Y2)     		-7831           
(X2-Y2)Z    		-3932           
(X2-Y2)Z2   		-625            
(X2-Y2)Z3   		-451            
(X2-Y2)Z4   		-29             
(X2-Y2)Z5   		-478            
X3          		-8700           
X3Z         		-1829           
Y3          		467             
Y3Z         		-615            
#
# Lock Parameter
#
FIELD		4967.195
LOCKPHASE		 317.400
LOCKPOWER		 -27.000
LOCKGAIN		 112.903
LOCKDC		 -60.000
LOCKSHIFT		   7.260
LOOPGAIN		 -12.000
LOOPTIME		   0.400
LOOPFILTER		 100.000
#
IEEE64_VERSION_CODE 1
#
# Shim currents 
#
SHIM_SETTING [ 1]     1870.08345182
SHIM_SETTING [ 2]    -1229.18186256
SHIM_SETTING [ 3]    -1003.91000633
SHIM_SETTING [ 4]    -1491.90262047
SHIM_SETTING [ 5]     -544.31105232
SHIM_SETTING [ 6]     -498.90481669
SHIM_SETTING [ 7]     7120.78366516
SHIM_SETTING [ 8]     1136.54504685
SHIM_SETTING [ 9]     1655.90245216
SHIM_SETTING [10]      292.13800458
SHIM_SETTING [11]        0.00000000
SHIM_SETTING [12]     1081.47400000
SHIM_SETTING [13]     -148.17300000
SHIM_SETTING [14]    -3332.40600204
SHIM_SETTING [15]      136.83601071
SHIM_SETTING [16]    -2598.18101916
SHIM_SETTING [17]    -5006.38001456
SHIM_SETTING [18]     7382.21099817
SHIM_SETTING [19]    -3591.47598765
SHIM_SETTING [20]    -3367.37800624
SHIM_SETTING [21]   -10110.60001671
SHIM_SETTING [22]    -1297.91601551
SHIM_SETTING [23]    -9991.04899197
SHIM_SETTING [24]    -4697.47800276
SHIM_SETTING [25]    -4728.98200788
SHIM_SETTING [26]    -1113.18601758
SHIM_SETTING [27]    -5106.23800312
SHIM_SETTING [28]    -3904.06200014
SHIM_SETTING [29]    -6378.01102943
SHIM_SETTING [30]    -7884.67901378
SHIM_SETTING [31]     5770.82500031
SHIM_SETTING [32]    -7263.52201505
SHIM_SETTING [33]     1216.62296662
SHIM_SETTING [34]   -15084.77902964
SHIM_SETTING [35]    -9296.05601009
SHIM_SETTING [36]   -23208.00198531
SHIM_SETTING [37]     4842.31699880
SHIM_SETTING [38]      814.73700740
SHIM_SETTING [39]    13772.98000612
SHIM_SETTING [40]        0.00000000
