# Supplementary material for: Curvisetone—A Male-Specific Tricyclic nor-Diterpenoid from the Springtail Sinella curviseta
Source: J Nat Prod. 2025 Mar 12;88(3):857–61. doi: 10.1021/acs.jnatprod.4c01432 (PMC11959583; doi:10.1021/acs.jnatprod.4c01432)
Supplement: Supplementary file 2 — np4c01432_si_002.zip [file np4c01432_si_002.zip › FID for publication/Curvisetone/1H/topshimreport]

New TopShim run:

version = topshim 4.4.0
date = 2024-10-25
time = 08:53:17.604
command = topshim 

FINE SHIMMING

Parameters:

probe = Z168568_0016
solvent = CDCl3
shim nucleus = 2H
nucleus optimised for = 1H
o1p (from lock) = 7.26 ppm

Results:


1D Shimming:
Iteration 1: FWHM Before= 1.6 Hz, Target= 0.3 Hz, After= 0.4 Hz
Iteration 2: FWHM Before= 0.4 Hz, Target= 0.3 Hz, After= 0.5 Hz
Iteration 3: FWHM Before= 0.5 Hz, Target= 0.3 Hz, After= 0.3 Hz
Shim succeeded

Lineshape quality factor (1D spectrum, spinning) = 0.383

shim changes: 
Z	+83
Z2	+6
Z3	+44
Z4	+772
Z5	+245
Z6	-2060
Z7	-304
Z8	+6212

duration = 1 min 16 sec
completed successfully
finished Fri Oct 25 08:54:33 2024


========================================================================
