# Supplementary material for: Curvisetone—A Male-Specific Tricyclic nor-Diterpenoid from the Springtail Sinella curviseta
Source: J Nat Prod. 2025 Mar 12;88(3):857–61. doi: 10.1021/acs.jnatprod.4c01432 (PMC11959583; doi:10.1021/acs.jnatprod.4c01432)
Supplement: Supplementary file 2 — np4c01432_si_002.zip [file np4c01432_si_002.zip › FID for publication/Curvisetone/COSY/acqu2]

##TITLE= Parameter file, TopSpin 4.4.0
##JCAMPDX= 5.0
##DATATYPE= Parameter Values
##NPOINTS= 8	$$ modification sequence number
##ORIGIN= Bruker BioSpin GmbH & Co. KG
##OWNER= hsp
$$ 2024-11-08 09:52:23.360 +0100  hsp@nmr20
$$ C:/Bruker/TopSpin4.4.0/prog/curdir/changer/inmrchanger/Nov07-2024-1517-nmr/3/3.68/data/nmr/mon150992_oz/2/acqu2
$$ process C:\Bruker\TopSpin4.4.0\prog\mod\dataserver.exe
##$ACQT0= 0
##$BF1= 600.13
##$DE= 87.49999
##$DR= 32
##$FW= 2.4e+08
##$FnILOOP= 0
##$FnMODE= 1
##$NUC1= <1H>
##$NusJSP= 0
##$NusT2= 1
##$NusTD= 0
##$O1= 1980.42900001383
##$ProjAngle= 0
##$SFO1= 600.131980429
##$SW= 5.95107262480328
##$SW_h= 3571.429
##$TD= 512
##END=
