# Supplementary material for: Curvisetone—A Male-Specific Tricyclic nor-Diterpenoid from the Springtail Sinella curviseta
Source: J Nat Prod. 2025 Mar 12;88(3):857–61. doi: 10.1021/acs.jnatprod.4c01432 (PMC11959583; doi:10.1021/acs.jnatprod.4c01432)
Supplement: Supplementary file 2 — np4c01432_si_002.zip [file np4c01432_si_002.zip › FID for publication/Curvisetone/COSY/audita.txt]

##TITLE= Audit trail, TopSpin 4.4.0
##JCAMPDX= 5.01
##ORIGIN= Bruker BioSpin GmbH & Co. KG
##OWNER= hsp
$$ C:/Bruker/TopSpin4.4.0/prog/curdir/changer/inmrchanger/Nov07-2024-1517-nmr/3/3.68/data/nmr/mon150992_oz/2/audita.txt
##AUDIT TRAIL=  $$ (NUMBER, WHEN, WHO, WHERE, PROCESS, VERSION, WHAT)
(   1,<2024-11-08T09:52:10.549+0100>,<hsp>,<nmr20>,<cprserver>,<TopSpin 4.4.0>,
      <changed parameter F2 SW to 5.9511>)
(   2,<2024-11-08T09:52:17.283+0100>,<hsp>,<nmr20>,<cprserver>,<TopSpin 4.4.0>,
      <changed parameter F1 SWH to 3571.429>)
(   3,<2024-11-08T09:52:23.345+0100>,<hsp>,<nmr20>,<cprserver>,<TopSpin 4.4.0>,
      <changed parameter F2 O1P to 3.300>)
$$ D:/u/data/nmr/nmr/mon150992_oz/2/audita.txt
(   4,<2024-11-08T11:08:57.750+0000>,<NMR20\hsp>,<NMR20>,<go4>,<TopSpin 4.4.0>,
      <acquisition in progress>)
(   5,<2024-11-08T17:58:54.526+0000>,<NMR20\hsp>,<NMR20>,<go4>,<TopSpin 4.4.0>,
      <created by zg on 'Avance Neo 600' (NMR20) by user 'NMR20\hsp'
       on data set with UUID 'd975c946-9dc1-11ef-a38c-0030d627526e'
       started at 2024-11-08 11:08:57.750 +0000, POWCHK enabled, PULCHK disabled,
       completed at 2024-11-08 17:58:54.525 +0000
       configuration hash MD5:
       0E E0 76 6E DA A1 3E 20 11 B7 77 BB 10 F7 0C 0E
       double data hash MD5: 2K * 512
       C1 14 AA 62 37 97 87 5B 13 13 32 E9 91 31 29 7E>)
(   6,<2024-11-08T18:58:55.525+0100>,<hsp>,<nmr20>,<xwish3>,<TopSpin 4.4.0>,
      <ICON-NMR User ID: nmr
       double data hash MD5: 2K * 512
       C1 14 AA 62 37 97 87 5B 13 13 32 E9 91 31 29 7E>)
##END=

$$ hash MD5
$$ 99 6C 32 9C 29 9C 48 4E CA 53 D3 37 24 B8 D8 9E
