# Supplementary material for: Curvisetone—A Male-Specific Tricyclic nor-Diterpenoid from the Springtail Sinella curviseta
Source: J Nat Prod. 2025 Mar 12;88(3):857–61. doi: 10.1021/acs.jnatprod.4c01432 (PMC11959583; doi:10.1021/acs.jnatprod.4c01432)
Supplement: Supplementary file 2 — np4c01432_si_002.zip [file np4c01432_si_002.zip › FID for publication/Curvisetone/COSY/au/src/au_zgcosy]

/*** ^^A -*-C++-*- **********************************************/
/*	au_zgcosy		10.10.1990			*/
/****************************************************************/
/*	Short Description :					*/
/*	AU program for acquisition of COSY type spectra.	*/
/****************************************************************/
/*	Keywords :						*/
/*	cosy, COSY						*/
/****************************************************************/
/*	Description/Usage :					*/
/*	AU program for acquisition of COSY type spectra.	*/
/*	RGA is done with the zg pulseprogram, afterwards, the	*/
/*	COSY is done.						*/
/****************************************************************/
/*	Author(s) :						*/
/*	Name		: Peter Dvortsak			*/
/*      Organisation	: Bruker BioSpin GmbH			*/
/*	Email		: peter.dvortsak@bruker.de		*/
/****************************************************************/
/*	Name		Date	Modification:			*/
/*	pdv		901010	created				*/
/*	wem		141203  RGA with PULPROG zg_rga		*/
/****************************************************************/
/*
$Id:$
*/

char pulprog[64];

FETCHPAR("PULPROG", pulprog)
STOREPAR("PULPROG", "zg_rga")
RGA
STOREPAR("PULPROG", pulprog)
ZG
QUIT
