# Supplementary material for: Curvisetone—A Male-Specific Tricyclic nor-Diterpenoid from the Springtail Sinella curviseta
Source: J Nat Prod. 2025 Mar 12;88(3):857–61. doi: 10.1021/acs.jnatprod.4c01432 (PMC11959583; doi:10.1021/acs.jnatprod.4c01432)
Supplement: Supplementary file 2 — np4c01432_si_002.zip [file np4c01432_si_002.zip › FID for publication/Curvisetone/COSY/lists/pp/zg_rga]

;zg_rga
;avance-version (14/12/03)
;1D sequence
;
;$CLASS=HighRes HWT
;$DIM=1D
;$TYPE=
;$SUBTYPE=
;$COMMENT=
;$HIDE=y


#include <Avance.incl>


"acqt0=-p1*2/3.1416"


1 ze
2 30m
  d1
  p1 ph1
  go=2 ph31
  30m wr #0
exit


ph1=0 2 2 0 1 3 3 1
ph31=0 2 2 0 1 3 3 1


;pl1 : f1 channel - power level for pulse (default)
;p1 : f1 channel -  high power pulse
;d1 : relaxation delay; 1-5 * T1
;ns: 1 * n, total number of scans: NS * TD0


;$Id:$
