# Supplementary material for: Curvisetone—A Male-Specific Tricyclic nor-Diterpenoid from the Springtail Sinella curviseta
Source: J Nat Prod. 2025 Mar 12;88(3):857–61. doi: 10.1021/acs.jnatprod.4c01432 (PMC11959583; doi:10.1021/acs.jnatprod.4c01432)
Supplement: Supplementary file 2 — np4c01432_si_002.zip [file np4c01432_si_002.zip › FID for publication/Curvisetone/COSY/pdata/1/auditp.txt]

##TITLE= Audit trail, TopSpin 4.4.0
##JCAMPDX= 5.01
##ORIGIN= Bruker BioSpin GmbH & Co. KG
##OWNER= hsp
$$ D:/u/data/nmr/nmr/mon150992_oz/2/pdata/1/auditp.txt
##AUDIT TRAIL=  $$ (NUMBER, WHEN, WHO, WHERE, PROCESS, VERSION, WHAT)
(   1,<2024-11-08T09:52:10.549+0100>,<hsp>,<nmr20>,<cprserver>,<TopSpin 4.4.0>,
      <changed parameter F2 SW to 5.9511>)
(   2,<2024-11-08T09:52:17.283+0100>,<hsp>,<nmr20>,<cprserver>,<TopSpin 4.4.0>,
      <changed parameter F1 SWH to 3571.429>)
(   3,<2024-11-08T09:52:23.345+0100>,<hsp>,<nmr20>,<cprserver>,<TopSpin 4.4.0>,
      <changed parameter F2 O1P to 3.300>)
$$ D:/u/data/nmr/nmr/mon150992_oz/2/audita.txt
(   4,<2024-11-08T11:08:57.750+0000>,<NMR20\hsp>,<NMR20>,<go4>,<TopSpin 4.4.0>,
      <acquisition in progress>)
(   5,<2024-11-08T12:10:37.570+0100>,<hsp>,<nmr20>,<proc2d>,<TopSpin 4.4.0>,
      <Start of raw data processing
       xfb F2: SI = 2K WDW = 4 SSB = 0 FT_mod = 6 PKNL = 1 F1: SI = 2K ME_mod = 2 NCOEF = 2 WDW = 4 SSB = 0 FT_mod = 6 FCOR = 0.5 PH_mod = 2
       data hash MD5: 2K * 2K
       2C 7A B8 5A 89 32 83 E9 8C 93 1E 95 11 AD D1 82>)
$$ D:/u/data/nmr/nmr/mon150992_oz/2/pdata/1/auditp.txt
(   6,<2024-11-08T12:12:27.819+0100>,<hsp>,<nmr20>,<proc2d>,<TopSpin 4.4.0>,
      <Start of raw data processing
       xfb F2: SI = 2K WDW = 4 SSB = 0 FT_mod = 6 PKNL = 1 F1: SI = 2K ME_mod = 2 NCOEF = 6 WDW = 4 SSB = 0 FT_mod = 6 FCOR = 0.5 PH_mod = 2
       data hash MD5: 2K * 2K
       04 AA A4 C6 2E BA D5 38 F6 D3 A8 C5 C1 8F 8D A2>)
(   7,<2024-11-08T13:03:02.548+0100>,<hsp>,<nmr20>,<proc2d>,<TopSpin 4.4.0>,
      <Start of raw data processing
       xfb F2: SI = 2K WDW = 4 SSB = 0 FT_mod = 6 PKNL = 1 F1: SI = 2K ME_mod = 2 NCOEF = 32 WDW = 4 SSB = 0 FT_mod = 6 FCOR = 0.5 PH_mod = 2
       data hash MD5: 2K * 2K
       54 04 99 0F FE 1E 27 9B 2E FB 1D 25 53 4B D1 BE>)
(   8,<2024-11-11T10:07:37.766+0100>,<hsp>,<nmr20>,<cprserver>,<TopSpin 4.4.0>,
      <changed parameter F2 SR to 25.88>)
(   9,<2024-11-11T10:07:37.893+0100>,<hsp>,<nmr20>,<cprserver>,<TopSpin 4.4.0>,
      <changed parameter F1 SR to 25.88>)
$$ C:/Users/moell/Nextcloud/Doktorarbeit/Manuscripte/Sinella curviseta/FID for publication/mon150949_oz SIC M272/2/pdata/1/auditp.txt
(  10,<2024-12-10T08:55:50.078+0100>,<moell>,<AntonTower>,<disknew>,<TopSpin 4.3.0>,
      <processed data deleted by delp>)
(  11,<2024-12-10T08:57:11.001+0100>,<moell>,<AntonTower>,<proc2d>,<TopSpin 4.3.0>,
      <Start of raw data processing
       xfb F2: SI = 2K WDW = 4 SSB = 0 FT_mod = 6 PKNL = 1 F1: SI = 2K ME_mod = 2 NCOEF = 32 WDW = 4 SSB = 0 FT_mod = 6 FCOR = 0.5 PH_mod = 2
       data hash MD5: 2K * 2K
       CA 4C 4B F3 17 F4 86 9D 2F 8B 46 B0 1D EB 83 DC>)
(  12,<2024-12-10T08:57:16.188+0100>,<moell>,<AntonTower>,<proc2d>,<TopSpin 4.3.0>,
      <abs1 F1: ABSG = 5 ABSF1 = 6.232422 ABSF2 = 0.28133
       data hash MD5: 2K * 2K
       9F 38 17 A0 61 B9 FA 49 AD 4F 77 BE 87 05 CC D5>)
(  13,<2024-12-10T08:57:16.547+0100>,<moell>,<AntonTower>,<proc2d>,<TopSpin 4.3.0>,
      <abs2 F2: ABSG = 5 ABSF1 = 6.232421 ABSF2 = 0.28133
       data hash MD5: 2K * 2K
       62 F2 69 78 60 E4 E2 B5 B4 DC 88 ED BE 7D 7B C2>)
(  14,<2024-12-10T09:00:20.855+0100>,<moell>,<AntonTower>,<disknew>,<TopSpin 4.3.0>,
      <processed data deleted by delp>)
(  15,<2024-12-10T09:00:21.284+0100>,<moell>,<AntonTower>,<proc2d>,<TopSpin 4.3.0>,
      <Start of raw data processing
       xfb F2: SI = 2K WDW = 4 SSB = 0 FT_mod = 6 PKNL = 1 F1: SI = 2K ME_mod = 2 NCOEF = 32 WDW = 4 SSB = 0 FT_mod = 6 FCOR = 0.5 PH_mod = 2
       data hash MD5: 2K * 2K
       CA 4C 4B F3 17 F4 86 9D 2F 8B 46 B0 1D EB 83 DC>)
(  16,<2024-12-10T09:00:23.486+0100>,<moell>,<AntonTower>,<proc2d>,<TopSpin 4.3.0>,
      <abs1 F1: ABSG = 5 ABSF1 = 6.232422 ABSF2 = 0.28133
       data hash MD5: 2K * 2K
       9F 38 17 A0 61 B9 FA 49 AD 4F 77 BE 87 05 CC D5>)
(  17,<2024-12-10T09:00:23.752+0100>,<moell>,<AntonTower>,<proc2d>,<TopSpin 4.3.0>,
      <abs2 F2: ABSG = 5 ABSF1 = 6.232421 ABSF2 = 0.28133
       data hash MD5: 2K * 2K
       62 F2 69 78 60 E4 E2 B5 B4 DC 88 ED BE 7D 7B C2>)
##END=

$$ hash MD5
$$ 10 9C 5D 91 DB BD AB 4E CC A9 94 3B 35 15 CE E8
