# Supplementary material for: Curvisetone—A Male-Specific Tricyclic nor-Diterpenoid from the Springtail Sinella curviseta
Source: J Nat Prod. 2025 Mar 12;88(3):857–61. doi: 10.1021/acs.jnatprod.4c01432 (PMC11959583; doi:10.1021/acs.jnatprod.4c01432)
Supplement: Supplementary file 2 — np4c01432_si_002.zip [file np4c01432_si_002.zip › FID for publication/Curvisetone/COSY/pdata/1/clevels]

##TITLE= Parameter file, TopSpin 4.4.0
##JCAMPDX= 5.0
##DATATYPE= Parameter Values
##NPOINTS= 17	$$ modification sequence number
##ORIGIN= Bruker BioSpin GmbH & Co. KG
##OWNER= hsp
$$ 2024-11-11 10:07:56.838 +0100  hsp@nmr20
$$ D:/u/data/nmr/nmr/mon150992_oz/2/pdata/1/clevels
$$ process C:\Bruker\TopSpin4.4.0\prog\mod\dataserver.exe
##$LEVELS= (0..255)
-206245700000 -158650600000 -122038900000 -93876080000 -72212370000 -55547980000
-42729210000 -32868630000 -25283560000 -19448890000 -14960690000 -11508220000
-8852476367.8 -6809597206 -5238151696.9 -4029347459.2 -3099498045.5 -2384229265.8
-1834022512.1 -1410786547.8 -1085220421.4 -834784939.5 -642142261.2 -493955585.5
-379965835 -292281411.5 -224831855 -172947580.8 -133036600.6 -102335846.6
-78719882 -60553755.4 60553755.4 78719882 102335846.6 133036600.6 172947580.8
224831855 292281411.5 379965835 493955585.5 642142261.2 834784939.5 1085220421.4
1410786547.8 1834022512.1 2384229265.8 3099498045.5 4029347459.2 5238151696.9
6809597206 8852476367.8 11508220000 14960690000 19448890000 25283560000
32868630000 42729210000 55547980000 72212370000 93876080000 122038900000
158650600000 206245700000 0 0 0 0 0 0 0 0 0 0 0 0 0 0 0 0 0 0 0 0 0 0 0
0 0 0 0 0 0 0 0 0 0 0 0 0 0 0 0 0 0 0 0 0 0 0 0 0 0 0 0 0 0 0 0 0 0 0 0
0 0 0 0 0 0 0 0 0 0 0 0 0 0 0 0 0 0 0 0 0 0 0 0 0 0 0 0 0 0 0 0 0 0 0 0
0 0 0 0 0 0 0 0 0 0 0 0 0 0 0 0 0 0 0 0 0 0 0 0 0 0 0 0 0 0 0 0 0 0 0 0
0 0 0 0 0 0 0 0 0 0 0 0 0 0 0 0 0 0 0 0 0 0 0 0 0 0 0 0 0 0 0 0 0 0 0 0
0 0 0 0 0 0 0 0 0 0 0 0 0 0 0 0 0 0 0 0 0 0 0 0 0
##$LEVSIGN= 3
##$MAXLEV= 32
##$METHOD= 0
##$NEGBASE= -60553755.4
##$NEGINCR= 1.3
##$POSBASE= 60553755.4
##$POSINCR= 1.3
##END=
