# Supplementary material for: Curvisetone—A Male-Specific Tricyclic nor-Diterpenoid from the Springtail Sinella curviseta
Source: J Nat Prod. 2025 Mar 12;88(3):857–61. doi: 10.1021/acs.jnatprod.4c01432 (PMC11959583; doi:10.1021/acs.jnatprod.4c01432)
Supplement: Supplementary file 2 — np4c01432_si_002.zip [file np4c01432_si_002.zip › FID for publication/Curvisetone/curvisetone.mol]

curvisetone.mol
  ChemDraw02252509472D

  0  0  0     0  0              0 V3000
M  V30 BEGIN CTAB
M  V30 COUNTS 20 22 0 0 1
M  V30 BEGIN ATOM
M  V30 1 C -1.273654 -0.738618 0.000000 0
M  V30 2 C -1.273654 2.153251 0.000000 0
M  V30 3 C -2.900845 2.122192 0.000000 0
M  V30 4 C 0.396243 -0.738618 0.000000 0
M  V30 5 C 3.735552 2.153251 0.000000 0
M  V30 6 C 2.900846 0.707074 0.000000 0
M  V30 7 C 3.735552 -0.738618 0.000000 0
M  V30 8 O 5.405449 2.153251 0.000000 0
M  V30 9 C 2.900846 3.599426 0.000000 0
M  V30 10 C 1.230949 3.599426 0.000000 0
M  V30 11 C -0.438463 3.599426 0.000000 0
M  V30 12 C 1.230949 0.707074 0.000000 0
M  V30 13 C -3.706434 0.707074 0.000000 0
M  V30 14 C -2.108360 0.707074 0.000000 0
M  V30 15 C -3.015375 0.950206 0.000000 0
M  V30 16 C -2.900845 -0.707073 0.000000 0
M  V30 17 C -3.736037 -2.153250 0.000000 0
M  V30 18 C 0.396243 2.153251 0.000000 0
M  V30 19 C -5.405449 -2.153250 0.000000 0
M  V30 20 C -2.900845 -3.599426 0.000000 0
M  V30 END ATOM
M  V30 BEGIN BOND
M  V30 1 1 2 3 CFG=1
M  V30 2 1 1 4 CFG=1
M  V30 3 1 5 6
M  V30 4 1 6 7 CFG=1
M  V30 5 2 5 8
M  V30 6 1 5 9
M  V30 7 1 9 10 CFG=1
M  V30 8 1 12 4 CFG=1
M  V30 9 1 6 12 CFG=1
M  V30 10 1 3 13 CFG=1
M  V30 11 2 14 15
M  V30 12 1 1 14
M  V30 13 2 13 16
M  V30 14 1 16 17
M  V30 15 1 10 18
M  V30 16 1 11 18
M  V30 17 1 17 19 CFG=1
M  V30 18 1 17 20 CFG=1
M  V30 19 1 18 12
M  V30 20 1 2 18
M  V30 21 1 1 16
M  V30 22 1 2 14
M  V30 END BOND
M  V30 END CTAB
M  END
