# Supplementary material for: Curvisetone—A Male-Specific Tricyclic nor-Diterpenoid from the Springtail Sinella curviseta
Source: J Nat Prod. 2025 Mar 12;88(3):857–61. doi: 10.1021/acs.jnatprod.4c01432 (PMC11959583; doi:10.1021/acs.jnatprod.4c01432)
Supplement: Supplementary file 2 — np4c01432_si_002.zip [file np4c01432_si_002.zip › FID for publication/Curvisetone/curvisetone.txt]

NMR spectra were recorded on a Bruker AVNeo600 (1H NMR:  600 MHz, 13C NMR:  150 MHz)
instrument. Spectra were processed using Topspin software. All NMR spectra were
referenced to tetramethylsilane at 0.00 ppm.
