# Supplementary material for: Curvisetone—A Male-Specific Tricyclic nor-Diterpenoid from the Springtail Sinella curviseta
Source: J Nat Prod. 2025 Mar 12;88(3):857–61. doi: 10.1021/acs.jnatprod.4c01432 (PMC11959583; doi:10.1021/acs.jnatprod.4c01432)
Supplement: Supplementary file 2 — np4c01432_si_002.zip [file np4c01432_si_002.zip › FID for publication/Curvisetone/NOESY/adcInfo_TRX1.xml]

 <TRX channel="1">
	<summary>Optimal performance achieved</summary>
	<maxAdcModulation>
		<utcDate>10-23:40:45.578</utcDate>
		<adcModulationPercent>38</adcModulationPercent>
		<numScan>22</numScan>
		<numExp>238</numExp>
	</maxAdcModulation>
	<minAdcModulation>
		<utcDate>10-16:47:36.766</utcDate>
		<adcModulationPercent>24</adcModulationPercent>
		<numScan>7</numScan>
		<numExp>4</numExp>
	</minAdcModulation>
	<adcOverflow>no</adcOverflow>
</TRX>
