# Supplementary material for: Curvisetone—A Male-Specific Tricyclic nor-Diterpenoid from the Springtail Sinella curviseta
Source: J Nat Prod. 2025 Mar 12;88(3):857–61. doi: 10.1021/acs.jnatprod.4c01432 (PMC11959583; doi:10.1021/acs.jnatprod.4c01432)
Supplement: Supplementary file 2 — np4c01432_si_002.zip [file np4c01432_si_002.zip › FID for publication/Curvisetone/NOESY/audita.txt]

##TITLE= Audit trail, TopSpin 4.4.0
##JCAMPDX= 5.01
##ORIGIN= Bruker BioSpin GmbH & Co. KG
##OWNER= hsp
$$ C:/Bruker/TopSpin4.4.0/prog/curdir/changer/inmrchanger/Nov07-2024-1517-nmr/3/3.69/data/nmr/mon150992_oz/3/audita.txt
##AUDIT TRAIL=  $$ (NUMBER, WHEN, WHO, WHERE, PROCESS, VERSION, WHAT)
(   1,<2024-11-08T09:50:25.998+0100>,<hsp>,<nmr20>,<cprserver>,<TopSpin 4.4.0>,
      <changed parameter F2 SW to 5.7065>)
(   2,<2024-11-08T09:50:33.228+0100>,<hsp>,<nmr20>,<cprserver>,<TopSpin 4.4.0>,
      <changed parameter F2 SW to 5.9511>)
(   3,<2024-11-08T09:50:42.296+0100>,<hsp>,<nmr20>,<cprserver>,<TopSpin 4.4.0>,
      <changed parameter F1 SWH to 3571.429>)
(   4,<2024-11-08T09:50:49.584+0100>,<hsp>,<nmr20>,<cprserver>,<TopSpin 4.4.0>,
      <changed parameter F2 O1P to 3.300>)
(   5,<2024-11-08T09:51:08.314+0100>,<hsp>,<nmr20>,<cprserver>,<TopSpin 4.4.0>,
      <changed parameter F2 NS to 16>)
$$ D:/u/data/nmr/nmr/mon150992_oz/3/audita.txt
(   6,<2024-11-10T16:38:26.509+0000>,<NMR20\hsp>,<NMR20>,<go4>,<TopSpin 4.4.0>,
      <acquisition in progress>)
(   7,<2024-11-11T07:47:35.020+0000>,<NMR20\hsp>,<NMR20>,<go4>,<TopSpin 4.4.0>,
      <created by zg on 'Avance Neo 600' (NMR20) by user 'NMR20\hsp'
       on data set with UUID '3563363c-9f82-11ef-ae3b-0030d627526e'
       started at 2024-11-10 16:38:26.509 +0000, POWCHK enabled, PULCHK disabled,
       completed at 2024-11-11 07:47:35.019 +0000
       configuration hash MD5:
       0E E0 76 6E DA A1 3E 20 11 B7 77 BB 10 F7 0C 0E
       double data hash MD5: 2K * 512
       0A 80 42 C3 02 70 80 36 18 C3 1D A9 6E 88 6A AC>)
(   8,<2024-11-11T08:47:34.744+0100>,<hsp>,<nmr20>,<xwish3>,<TopSpin 4.4.0>,
      <ICON-NMR User ID: nmr
       double data hash MD5: 2K * 512
       0A 80 42 C3 02 70 80 36 18 C3 1D A9 6E 88 6A AC>)
##END=

$$ hash MD5
$$ 0D 45 25 56 20 6D 57 88 29 82 2F C1 DF 0F 4E 24
