# Supplementary material for: Curvisetone—A Male-Specific Tricyclic nor-Diterpenoid from the Springtail Sinella curviseta
Source: J Nat Prod. 2025 Mar 12;88(3):857–61. doi: 10.1021/acs.jnatprod.4c01432 (PMC11959583; doi:10.1021/acs.jnatprod.4c01432)
Supplement: Supplementary file 2 — np4c01432_si_002.zip [file np4c01432_si_002.zip › FID for publication/Curvisetone/NOESY/pdata/1/auditp.txt]

##TITLE= Audit trail, TopSpin 4.4.0
##JCAMPDX= 5.01
##ORIGIN= Bruker BioSpin GmbH & Co. KG
##OWNER= hsp
$$ D:/u/data/nmr/nmr/mon150992_oz/3/pdata/1/auditp.txt
##AUDIT TRAIL=  $$ (NUMBER, WHEN, WHO, WHERE, PROCESS, VERSION, WHAT)
(   1,<2024-11-08T09:50:25.998+0100>,<hsp>,<nmr20>,<cprserver>,<TopSpin 4.4.0>,
      <changed parameter F2 SW to 5.7065>)
(   2,<2024-11-08T09:50:33.228+0100>,<hsp>,<nmr20>,<cprserver>,<TopSpin 4.4.0>,
      <changed parameter F2 SW to 5.9511>)
(   3,<2024-11-08T09:50:42.296+0100>,<hsp>,<nmr20>,<cprserver>,<TopSpin 4.4.0>,
      <changed parameter F1 SWH to 3571.429>)
(   4,<2024-11-08T09:50:49.584+0100>,<hsp>,<nmr20>,<cprserver>,<TopSpin 4.4.0>,
      <changed parameter F2 O1P to 3.300>)
(   5,<2024-11-08T09:51:08.314+0100>,<hsp>,<nmr20>,<cprserver>,<TopSpin 4.4.0>,
      <changed parameter F2 NS to 16>)
$$ D:/u/data/nmr/nmr/mon150992_oz/3/audita.txt
(   6,<2024-11-10T16:38:26.509+0000>,<NMR20\hsp>,<NMR20>,<go4>,<TopSpin 4.4.0>,
      <acquisition in progress>)
(   7,<2024-11-11T07:47:35.020+0000>,<NMR20\hsp>,<NMR20>,<go4>,<TopSpin 4.4.0>,
      <created by zg on 'Avance Neo 600' (NMR20) by user 'NMR20\hsp'
       on data set with UUID '3563363c-9f82-11ef-ae3b-0030d627526e'
       started at 2024-11-10 16:38:26.509 +0000, POWCHK enabled, PULCHK disabled,
       completed at 2024-11-11 07:47:35.019 +0000
       configuration hash MD5:
       0E E0 76 6E DA A1 3E 20 11 B7 77 BB 10 F7 0C 0E
       double data hash MD5: 2K * 512
       0A 80 42 C3 02 70 80 36 18 C3 1D A9 6E 88 6A AC>)
(   8,<2024-11-11T08:47:34.744+0100>,<hsp>,<nmr20>,<xwish3>,<TopSpin 4.4.0>,
      <ICON-NMR User ID: nmr
       double data hash MD5: 2K * 512
       0A 80 42 C3 02 70 80 36 18 C3 1D A9 6E 88 6A AC>)
(   9,<2024-11-11T10:08:05.210+0100>,<hsp>,<nmr20>,<proc2d>,<TopSpin 4.4.0>,
      <Start of raw data processing
       xfb F2: SI = 2K WDW = 4 SSB = 2 FT_mod = 6 PKNL = 1 PHC0 = 0 PHC1 = 0 F1: SI = 2K ME_mod = 1 NCOEF = 32 WDW = 4 SSB = 2 FT_mod = 5 FCOR = 1 PHC0 = 90 PHC1 = -180
       data hash MD5: 2K * 2K
       E9 7B 99 5A F8 55 20 48 04 20 04 6C BD 9E 33 C4>)
$$ D:/u/data/nmr/nmr/mon150992_oz/3/pdata/1/auditp.txt
(  10,<2024-11-11T10:08:59.694+0100>,<hsp>,<nmr20>,<proc2d>,<TopSpin 4.4.0>,
      <pk2 fgphup F2: PHC0 = -135.2617 PHC1 = 0.575
       data hash MD5: 2K * 2K
       A5 AD E7 9F D4 53 6E 99 4A F6 A5 E4 B1 22 B1 46>)
(  11,<2024-11-11T10:12:27.411+0100>,<hsp>,<nmr20>,<cprserver>,<TopSpin 4.4.0>,
      <changed parameter F2 SR to 25.88>)
(  12,<2024-11-11T10:12:27.547+0100>,<hsp>,<nmr20>,<cprserver>,<TopSpin 4.4.0>,
      <changed parameter F1 SR to 25.88>)
$$ C:/Users/moell/Nextcloud/Doktorarbeit/Manuscripte/Sinella curviseta/FID for publication/mon150949_oz SIC M272/3/pdata/1/auditp.txt
(  13,<2024-12-10T08:55:50.110+0100>,<moell>,<AntonTower>,<disknew>,<TopSpin 4.3.0>,
      <processed data deleted by delp>)
##END=

$$ hash MD5
$$ 95 44 FC 14 D1 6F 96 3F 81 73 B3 72 22 B9 09 8A
