# Supplementary material for: Curvisetone—A Male-Specific Tricyclic nor-Diterpenoid from the Springtail Sinella curviseta
Source: J Nat Prod. 2025 Mar 12;88(3):857–61. doi: 10.1021/acs.jnatprod.4c01432 (PMC11959583; doi:10.1021/acs.jnatprod.4c01432)
Supplement: Supplementary file 2 — np4c01432_si_002.zip [file np4c01432_si_002.zip › FID for publication/Curvisetone/NOESY/pdata/2/clevels]

##TITLE= Parameter file, TopSpin 4.4.0
##JCAMPDX= 5.0
##DATATYPE= Parameter Values
##NPOINTS= 1	$$ modification sequence number
##ORIGIN= Bruker BioSpin GmbH & Co. KG
##OWNER= hsp
$$ 2024-11-11 10:09:21.922 +0100  hsp@nmr20
$$ D:/u/data/nmr/nmr/mon150992_oz/3/pdata/2/clevels
$$ process C:\Bruker\TopSpin4.4.0\prog\mod\dirdata.exe
##$LEVELS= (0..255)
-334543800000 -257341400000 -197954900000 -152273000000 -117133100000 -90102380000
-69309530000 -53315020000 -41011550000 -31547350000 -24267190000 -18667070000
-14359290000 -11045600000 -8496618444.7 -6535860342.1 -5027584878.5 -3867372983.5
-2974902295 -2288386380.7 -1760297216 -1354074781.5 -1041595985.8 -801227681.4
-616328985.7 -474099219.7 -364691707.5 -280532082.7 -215793909.8 -165995315.2
-127688704 -98222080 98222080 127688704 165995315.2 215793909.8 280532082.7
364691707.5 474099219.7 616328985.7 801227681.4 1041595985.8 1354074781.5
1760297216 2288386380.7 2974902295 3867372983.5 5027584878.5 6535860342.1
8496618444.7 11045600000 14359290000 18667070000 24267190000 31547350000
41011550000 53315020000 69309530000 90102380000 117133100000 152273000000
197954900000 257341400000 334543800000 0 0 0 0 0 0 0 0 0 0 0 0 0 0 0 0
0 0 0 0 0 0 0 0 0 0 0 0 0 0 0 0 0 0 0 0 0 0 0 0 0 0 0 0 0 0 0 0 0 0 0 0
0 0 0 0 0 0 0 0 0 0 0 0 0 0 0 0 0 0 0 0 0 0 0 0 0 0 0 0 0 0 0 0 0 0 0 0
0 0 0 0 0 0 0 0 0 0 0 0 0 0 0 0 0 0 0 0 0 0 0 0 0 0 0 0 0 0 0 0 0 0 0 0
0 0 0 0 0 0 0 0 0 0 0 0 0 0 0 0 0 0 0 0 0 0 0 0 0 0 0 0 0 0 0 0 0 0 0 0
0 0 0 0 0 0 0 0 0 0 0 0 0 0 0 0 0 0 0 0 0 0 0 0 0 0 0 0 0 0 0 0
##$LEVSIGN= 3
##$MAXLEV= 32
##$METHOD= 0
##$NEGBASE= -98222080
##$NEGINCR= 1.3
##$POSBASE= 98222080
##$POSINCR= 1.3
##END=
