# Supplementary material for: Curvisetone—A Male-Specific Tricyclic nor-Diterpenoid from the Springtail Sinella curviseta
Source: J Nat Prod. 2025 Mar 12;88(3):857–61. doi: 10.1021/acs.jnatprod.4c01432 (PMC11959583; doi:10.1021/acs.jnatprod.4c01432)
Supplement: Supplementary file 2 — np4c01432_si_002.zip [file np4c01432_si_002.zip › FID for publication/Curvisetone/NOESY/pdata/2/outd]

##TITLE= Parameter file, TopSpin 4.4.0
##JCAMPDX= 5.0
##DATATYPE= Parameter Values
##NPOINTS= 1	$$ modification sequence number
##ORIGIN= Bruker BioSpin GmbH & Co. KG
##OWNER= hsp
$$ 2024-11-11 10:09:21.938 +0100  hsp@nmr20
$$ D:/u/data/nmr/nmr/mon150992_oz/3/pdata/2/outd
$$ process C:\Bruker\TopSpin4.4.0\prog\mod\dirdata.exe
##$CURPLOT= <>
##$CURPRIN= <$>
##$DFORMAT= <normdp>
##$LAYOUT= <+/2D_hom_ibk.xwp>
##$LFORMAT= <normlp>
##$PFORMAT= <normpl>
##END=
